# Supplementary material for: Comparative Proteomics of Chloroplasts Envelopes from Bundle Sheath and Mesophyll Chloroplasts Reveals Novel Membrane Proteins with a Possible Role in C4-Related Metabolite Fluxes and Development
Source: Front Plant Sci. 2013 Mar 28;4:65. doi: 10.3389/fpls.2013.00065 (PMC3610082; doi:10.3389/fpls.2013.00065)
Supplement: Supplementary Table S2 — Proteins identified in bundle sheath and mesophyll envelopes. [file 42937_Hoffmann-Benning_DataSheet2.XLSX]

## Sheet: alltcs_Query
Supplementary Table S2: Proteins identified in bundle sheath and mesophyll envelopes
Access #	Protein name	Gene/protein ID	At homologue	Localization	TM regions	Known or predicted membrane-association	%BS/MS		References	PPDB Information	Tryptic fragments
TC353455_2	NADP-dependent malic enzyme (NADP-ME)	NP_001105313	At1g79750	cp	0,2	X?	5.31595	BS	10,11	Chloroplast/Stroma	(R)ILGLGDLGcQGmGIPVGK(L)	(K)ALADQATQDNFEK(G)	(K)LLNDEFYIGLR(Q)	(R)GLLPPAVLSQELQIK(K)	(K)TLYDAVQSIKPTVLIGTSGVGR(T)	(R)YIAmmNLQETDER(L)	(R)ATGEEYDELIEEFmSAVK(Q)	(R)SIFASGSPFAPVEYEGK(T)	(R)NIQVIcVTDGER(I)
TC354958_5	Mep3	LOC100276525	At5g12470	cp	3,4	X	0.688786	M	1,2,3,11,12	Chloroplast/Stroma (4 TM)	(R)RFVDLEASPVFR(W)	(R)EALFVLAQLGR(K)	(R)LLADDLFLTK(V)	(R)VGAILR(N)	(K)LFAVGTSASLIGTGVTNALIK(A)	(K)LESLPADLAAAVEGGR(I)	(R)KLESLPADLAAAVEGGR(I)	(K)VAIEcGVGIFTK(T)	(R)YQILAGVIEQR(M)	(K)DFAGEVENIPILSTSVAYGVYmAVSSNLR(Y)	(K)LVLSAAcFAVR(T)	(R)TGNTFLGSLLWIDYAR(W)
TC317888_5	Hyp FD, put. PRA	LOC100282099	At3g13720	cp	4	X	0.306291	M		Cytoplasm (3 TM)	(R)ELVDVHAVGLPPSLGDAYLR(V)	(K)AEDNAADEADR(W)
TC344955_1	Hyp 3	LOC100192917	At5g24690	cp	4	X	BS	BS	Tyra et al, genome biol. 2007	Chloroplast/Stroma (3 TM)	(R)FDFQNAIEK(L)	(R)IVVQELFNR(E)
TC319539_6	Mep 1/ LrgB-like protein	LOC100383166	At1g32080	cp	12	X	1.08527		1,2,3, 11, 12	Chloroplast/Transmembrane (12 TM)	(R)LIGLEPSLTISILPR(C)	(K)QAFVAASIK(F)	(K)TELLAPSEPTK(K)	(K)LGLNDPISR(G)	(R)GVGTASSAQGLGTAALAAK(E)	(K)AFIGFFEPATLFIQR(W)
TC347419_6	PIC/TIC	LOC100273175	At2g15290	cp	3,4	X	1.19565		11, 12	Chloroplast/Transmembrane (3 TM)	(R)SVTLSQTEAAPVPKPPLR(S)	(R)ADVVNNLR(N)	(R)SVTLSQTEAAPVPK(P)
TC321961_5	Hyp 2; Ca binding	LOC100285177	At1g53210	cyt, m extr	11	X	0.568379	M		Secreted (11 TM)	(R)NDVVEQEEFVQGmK(K)	(R)EAVDVTDTK(G)	(R)TRQEHNELVDR(S)	(K)GFSLTGTGITTDVQTSYAAR(I)	(R)ImGLSVIPFIIAQFPK(M)	(R)LLNDDGTPNDDVIR(K)	(R)HAQMQSLGR(L)
TC340018_4	unknown protein a (UP-a), lipid-transfer?	LOC100285818	At1g53210	cp/ ER/ M	0/1	X	1.40672	BS?	7	Cytoplasm	(R)KDSPDAGDGNAPDR(S)	(K)NSADGAGAADAESR(R)	(K)DSPDAGDGNAPDR(S)
TC351680_2	Uncharcterized membran protein (5TM)	LOC100283913	At1g78620	cp	5, 8	X	0.791432		2	Chloroplast/Transmembrane (3 TM)	(R)ALPDVAAGAVAGIR(D)	(K)LSDTVSSEIGK(A)
TC337274_4	Hyp E; NADH-ubiquinone oxidoreductase 21 kDa SU	LOC100275334	At4g16450	cyt, cp	2	X	0.799479	M?	9	Cytoplasm (2 TM)	(R)LSTISAVSVTVGYLSGIKPGIR(G)	(K)VVGNFSALDYmR(L)	(R)LmGFFPNDAEVAR(Y)
	unknown protein d (UP-d)	LOC100192831	At5g13720	cp	4	X	1.05		Tyra et al, genome biol. 2007		(K)STAVETTVER(V)	(R)ALSGSSLFGmFALK(E)
TC342873_5	unknown protein (UP-f)	ACN31639/ LOC100277914	At5g23890	cp	0,1	X	3.08965	BS	1,2,3,6,8,11,12	Chloroplast/Transmembrane (1 TM)	(R)LSVIAEITEELINR(G)	(K)KAEAITDDSR(Q)	(K)AQAAAALTSGR(M)
TC348969_5	ER-ass. Prot. (ER-aP)	LOC100283096	At3g10260	ER, cp, v	2,3	X	0.696102	M	9	Cytoplasm (2 TM) or Mitochondria (2 TM)	(R)FDDGDGSSISEQAK(K)	(R)YQDQVDEFLYNMLGLVQSQYSK(L)	(R)YQDQVDEFLYNMLGLVQSQYSK(L)
CB329463_6	Chalcone isomerase (Hyp f)	LOC100283211	At3g63170	cp, cyt	0	X	0.573076	M		Chloroplast/Lumen	(R)TGATFPTEAAVGR(R)	(K)GNGELINDALER(D)
TC361054_3	PEP carboxylase	LOC100191762	At2g42600	cyt	0		0.707225	M		Cytoplasm	(K)LmDEmAVVATEEYR(S)	(R)HTDVIDAITTHLGIGSYR(E)	(R)LADLQSAPASVER(L)	(R)LFSVDWYMDR(I)	(K)LIEYDALLVDR(F)	(R)AIPWIFSWTQTR(F)	(R)LPYNVSLIR(F)	(K)RQEWLLSELR(G)	(R)FLNILQDLHGPSLR(E)	(R)GGGPTHLAILSQPPDTINGSIR(V)	(K)VSEDDKLIEYDALLVDR(F)	(K)DILEGDPFLK(Q)	(K)GDPGIAGLYDELLVAEELKPFGK(Q)	(R)NPYITTLNVFQAYTLK(R)	(K)EFADENKPAGLVK(L)	(R)AQEEMAQVAK(R)	(K)QQVmVGYSDSGK(D)	(K)GGFADEGSATTESDIEETLK(R)	(R)FHLPVWLGVGAAFK(F)	(R)DKYVETQQLLLQIAGHK(D)	(K)NQTVDLVFTAHPTQSAR(R)	(R)YGmSYIHETVWK(G)	(K)AIADGSLLDLLR(Q)	(K)RRPGGGITTLR(A)	(R)VTLDLLEMVFAK(G)	(K)DITDDDKQELDEALQR(E)	(K)SPEEVFEALK(N)
CO439351_5	Put. ATP synth D chain	LOC100283946	At3g52300	m	0	X	0.589595	M	7	Cytoplasm	(K)FDAVIAELK(E)	(K)ISTmTADDYFEK(Y)	(K)FSQEPQPIDWEYYR(K)	(K)YVDTVTPQYKPK(F)	(K)KVVDAAVK(A)	(R)AFDDVNHQLQTK(F)
TC354745_5	Hyp prot ; tetratricopeptide domain	LOC100304002	(At2g37400)	cp	0		0.801573		13		(R)LLAAQVLFVDGK(L)	(R)EAESESmLER©	(K)LDEAIAAFEELAR(E)
TC331863_4	Hyp b	LOC100278292	At1g64770	cp	0		2.70406	BS	11,12	Chloroplast/Stroma	(K)FTTIDQYSGLGFR(L)	(R)FVADPAGGPLAAELSVR(N)
TC356481_4	Hyp prot	LOC100276764	At3g08640; At3g08630	cp	2,5	X	4.47209	BS	11,12	Chloroplast/Transmembrane (2TM)	(R)VAADPQFPFK(V)	(K)SDKPATVAEEK(E)
TC320303_6	nicalin	LOC100284604	At3g44330	cp	2	X	0.794005	M?		Secreted (2 TM)	(K)LVVSSAEPR(K)	(R)LIQYDLAGAPLGSR(A)	(R)SALVAPLLDLPLSFLR(E)
TC323503_6	small drug exporter	LOC100273825	At2g02590 At5g39950	cp	5,6	X	1.61742	BS	9,12	Chloroplast/Transmembrane (6 TM) and Cytoplasm	(R)IMDLLFER(A)	(K)VDVDELAEVAR(T)
TC318698_4	Unknown-b; NADH-ubiquinone oxidoreductase B16.6	LOC100282030	At2g33220	cyt, cp	1	X	5.85518	BS		Cytoplasm (1 TM)	(K)VGESVYNSGK(W)	(R)SAILPmLQAEEDER(F)	(K)EmPVVQDGPPPGGFAPVR(F)
TC319991_4	Universal stress protein	LOC100194018	At3g17020	cyt, cp	0		0.0568863	M		Cytoplasm	(R)WVGLATDFSEGSR(A)	(R)AGDHLLLLHVIK(E)
TC335619_6	unknown protein	LOC100273241	At1g67700	cyt, cp, m	0		0.750838		12	Mitochondria	(K)IEDDGNPR(F)	(R)NLAAVIYKDEDVIIDTAK(E)	(K)ESFAQITGSAVSKEEEEAESK(E)	(R)TANVYFWYPLNIITGGTTAK(I)	(R)SALTTSNVIELPK(K)	(K)VKDFFGDVTAGAK(E)
TC343640_6	unknown protein;low similarity to Mep3	LOC100275802	(At5g12470)	cp	1	X	1.49845	BS	11		(R)YQLLAGVIEQR(M)	(R)MLEPLLHNQK(L)	(R)SFSLLQR(I)	(R)TGNTFLGSLLWVDYAR(W)	(K)DLEDEVmEIPVVSTSVAYGVYmSISSNLR(Y)	(K)LLLSAmcFIVR(T)
TC369708_5	Mep2	Sorbidraft_01g000240	At5g23890	cp	0,1	X	1.57363	BS	1,2,3,6,8,11,12	Chloroplast/Transmembrane (1 TM)	(K)LRSEVEEQLQNVLSK(K)	(R)AWAEEEAKK(A)	(R)ERVETLEK(V)	(K)ENAVDESINQAEALLEK(L)	(R)AAVESEMEVLLK(L)	(K)DLNASFER(E)	(K)GSVSAFGATLGDK(S)	(R)SEVEEQLQNVLSK(K)	(K)KVEVSFEK(S)
TC318814_5	unknown protein; PTAC16	LOC100383193	At3g46780	cp	0		0.98146		11,12,13	Chloroplast/Stroma	(R)LNAVEAGFGDPDAIAK(S)	(K)VVEVSTSSSATAK(N)	(R)AGVPDLASAQELAR(L)	(R)SQIAALVADVFSNVAVAENK(V)	(K)GPEGGGVTTDDALR(V)	(K)DSSAADDATGPNK(R)	(K)VVVTVGSAEK(G)	(K)SLIQAFPSQSLFAGGGR(G)	(K)ASLTDDYTPESYYAQLVLTK(E)	(R)RLNAVEAGFGDPDAIAK(S)
TC356411_5	OEP 80	LOC100191859	At5g19620	cp OE	0	X	1.1146		1	Chloroplast/Stroma	(R)VLISEVAVR(G)	(R)GLTGLVSYAEILSGGILR(L)	(R)IVESGLFR(S)	(R)EVQEDVHR(I)	(R)LEVSEAEVNNISIR(F)
TC369708_6	unknown protein	EU947837.1	At5g23890	cp	0,1	X	1.42438		11,12	Chloroplast/Transmembrane (1 TM)	(K)LRSEVEEQLQNVLSK(K)	(R)AWAEEEAKK(A)	(R)ERVETLEK(V)	(K)ENAVDESINQAEALLEK(L)	(R)AAVESEMEVLLK(L)	(K)DLNASFER(E)	(K)GSVSAFGATLGDK(S)	(R)SEVEEQLQNVLSK(K)	(K)KVEVSFEK(S)
TC346485_5	put. Ion channel protein	Os03g0163100	At5g43745	cp	3	X	4.38337	BS	ncbi		(K)ISFLELSER(A)	(R)EYDNYLGPGSTVEILSETPIK(E)	(R)SSIINPLLQSQLK(N)
TC363231_6	Abhydrolase 6	LOC100193730	At1g74640	cp	0		1.22513		11,12	Chloroplast/Stroma	(R)FVPAAFLTGLLDPVQSR(E)	(K)SHVYANPDNVTPAIIESR(Y)	(K)LDGDVPVLVVSTVNAPK(R)	(R)EEFLQLFAK(L)
TC352447_4	Tic110-like protein	LOC100273973	At1g06940	cp	0	X	3.37361	BS	ncbi		(R)LQYLLGISNEK(A)	(K)IPADLIISSEK(A)	(K)AFVQQAEVILADGK(L)
TC346467_6	photosystem II Psb27	LOC100281235	At1g03610	cp	0	X	1.29005			Cytoplasm	(K)SDPSVADAVAELR(E)	(R)EmYSALNAVSGHYISFGPTAPIPAK(R)	(R)ILEEmDTAEK(A)
TC320865_6	unknown protein c; translocon beta protein	LOC100272685	At5g14030	cp	2	X	0.51736	M		Secreted (2 TM)	(R)FQGSPAIITYR(V)	(R)LDPGATASHTYVLETK(T)
CO464464_6	unknown protein e	LOC100276044	At4g26410	N/cyt	0		5.2999	BS		Cytoplasm	(K)VAIGESDVQR(G)	(K)AESTAAGLmDR(L)
TC345367_4	unknown protein	LOC100276264	At5g01750	extr/cp/er	2	X	1.16207			Cytoplasm	(R)QFTVTNVLLGR(D)	(R)GDSSNESDLLFTAK(K)
TC319724_6	Peptidase	LOC100278128	At2g25310	extr/v/cp/g	1	X	0.464201	M			(R)VLNELVLEPLKEEQYYEVR(E)	(R)NPGYIQAALTETR(R)
BG266228_2	unknown protein (DUF 149)	LOC100273390	At2g24020	cp	0		0.64502		10,12	Chloroplast/Stroma	(R)VEITEAAmELGAEK(L)	(K)VTLSGNQQPIR(V)
TC366558_5	unknown protein	LOC100285398	At1g54780	cp	1	X	1.1026		7,11,12	Chloroplast/Thylakoid Membrane (1 TM)	(K)ADAFEYADQVLEK(W)	(R)LNFITVR(K)	(K)GIVVLVTSQK(E)	(K)YNEAILSTAK(R)	(R)LAAAIDGLPDTGGPSFK(E)
TC363580_6	Tim17-like	LOC100193860	At5g24650	M	0	X	1.90254	BS	1,2,12	Cytoplasm	(R)DPELVQAK(U)	(R)LLILDQIK(R)	(R)GLLNDQTLPLLTDSALR(D)
TC331841_5	KEA2-like protein	LOC100217150	At4g00630	PM	9	X	3.5229	BS	1,6,11	Mitochondria (11 TM)	(R)ALDLPVYFGDAGSR(E)	(K)FEQHDVR(S)	(R)AHDVDHGVNLEK(A)	(K)AGATAVVPETLEPSLQLAAAVLAQAK(L)	(R)VGQIVAQLLSER(L)
TC336540_5	calreticulin/ calnexin	ACF79151	At5g61790	cp	11	X	0.557148		3,12	Secreted (1 TM)	(K)AEEAAAGADGLSDFQK(K)	(K)IADIPFLAPYK(T)	(K)SDGHEDYGLLVSDK(A)	(R)LQNGLEcGGAYIK(Y)	(K)EFDNETPYTImFGPDK(C)	(K)LSHVYTAILKPDNEVR(I)	(K)KPVAPVKPAAEAK(K)	(K)ANFLSADDFEPALIPSK(T)
TC343299_6	chlorophyll a-b binding protein CP24	LOC100273752	At1g15820	cp	0	X	1.74387	BS	7,11,12	Mitochondria	(R)LKLAEIK(H)	(K)FFDPLGLAGTVK(D)	(R)TAENFANFTGDQGYPGGK(F)	(R)EAELIHGR(W)
TC321748_4	ABA/WDS ind. Protein	SORBIDRAFT_06g016540	AC005106	N	0		0.723073				(K)SGNDGYDSGYNR(S)	(R)SGAGDDYDSGYNSK(S)	(K)QSGGGADEGGEYGSSR(D)	(K)DAAEDAGEEEESGR(R)
TC369775_6	put. Ascorbate peroxidase	LOC100272974	At4g09010	cp	0		0.745249		7,11,12	Chloroplast/Lumen	(K)GGPISFADLIQFAAQSALK(R)	(R)ADAQEADPEGR(V)	(R)FVAVGLGPR(Q)	(K)INYEAYTYPK(Q)
TC317438_6	wound/stress-ind. Protein	LOC100283850	At4g39730	cp	1	X	1.50948		7,14	Secreted	(R)LYAVVDK(C)	(R)GNLDIFSGR(G)	(K)GGTDSTIGVTLLGPDGTGIR(I)
TC345050_4	chloroplastic quinone-oxidoreductase	LOC100281822	At4g13010	cp	0	X	0.92669		8,11	Cytoplasm	(R)ATVVDVTPGVAAAAK(S)	(K)HVEVPVPSPSK(G)		(K)HVEVPVPSPSK(G)
TC316379_5	chlorophyll a-b binding protein 8	LOC100282214	At1g61520	cp	0	X	1.09091		3,7,8,11,15	Chloroplast/Stroma or Cytoplasm (1 TM)	(R)YAMLGAVGAIAPEIFGK(M)	(K)mGIIPPETALPWFK(T)	(K)FLAGSGDPSYPGGPLFNPLGFGK(T)	(K)WLAYGEVINGR(Y)
TC316517_6	V-ATPase D	LOC100283330	At3g58730	cp	0	X	0.116324	M		chloroplast	(R)LFAEEQLAEDLALK(R)	(R)VNALENVVKPR(I)	(R)IENTISYIK(G)	(K)FTHFVDPAAASGGPSNASPSLTGLAR(G)
BQ619262_5	chlorophyll a-b binding protein type II	LOC100191715	At3g61470	cp	0	X	1.47681		3,7,8,11	Chloroplast/Stroma	(R)WNVQAELVHcR(W)	(R)WAMLGAAGIFIPEFLTK(I)	(K)LTGTDVGYPGGLWFDPLGWGSGSPEK(I)	(R)WADIIKPGSVNTDPIFPSNK(L)
TC331379_5	Cation-transporting ATPase	SORBIDRAFT_08g023070	At5g62670	pm	10	X	0.385295	M		Cytoplasm (9 TM)	(K)KADIGIAVADATDAAR(S)	(K)MITGDQLAIGK(E)	(R)TLHGLQAPDAK(M)	(R)LGMGTNmYPSSALLGQNK(D)	(K)ADIGIAVADATDAAR(S)	(R)SLAVAYQEVPEGR(K)
TC340294_6	vATP synthase subunit G1	ACF83987	At4g23710	cp/v	4	X	0.548558	M		Cytoplasm	(R)KVAESSGDSGANVK(R)	(R)QSGIQQLLAAEQEAQQIVNAAR(A)	(K)VAESSGDSGANVK(R)	(R)AQmEAEFQR(K)
TC345103_6	unknown protein	BT063314	At5g08540	cp	1	X	0.971792		1,2,8,11	Chloroplast/Stroma	(K)TGFDmDDVVR(K)	(K)SLDDLFQK(G)	(R)EAINYPALQDLMQK(T)	(K)EIFGVTDEDADSLR(I)	(R)AGSQPPAAAASR(Q)	(K)GPVVMDLSGFTEQGFK(R)	(K)LAVQALFGK(I)
TC319018_6	ubiquinol-cytochrome C reductase	LOC100192468	At5g13430	M/cp	1	X	1.2143			Mitochondria	(R)NQDVGLSELPATVAAVK(N)	(K)IVYDEYNHER(Y)	(R)AFAYFVLSGGR(F)	(R)KGPAPFNLEVPTYSFLEENK(L)	(K)LANSVDVASLR(H)
TC342872_4	put. cp inner envelope protein	SORBIDRAFT_01g018450	At1g06940	cp	0	X	0.975797		ncbi		(R)GLGPISLAGEDDHDR(R)	(R)EAEGILSDAK(A)	(R)LFGVTDSQIDIAMR(E)	(R)IPDSLTQAVEEVNIVIK(F)	(K)FNSLLTTLSK(H)	(K)LSDEIAAEMFR(E)	(R)GLDIGTLIEVR(R)
TC338846_6	OMP 85; OEP75 / OEP80 like	LOC100191859	At5g19620	M/cp	0	X	1.62146	BS	Breuers et al 2011	Chloroplast/Stroma	(R)TVmVQNSR(T)	(R)GYEEGAVGSGR(S)	(R)SYAVGSGEVScR(M)	(R)QGYEIGPAR(L)	(R)VDSPLGPLR(L)
TC316199_6	Put cp TOC 86/159-like protein	SORBIDRAFT_09g004020	At4g02510	N/cp	0	X	1.55017		1,2,3,6	Cytoplasm	(K)LSGQITVR(T)	(R)SPSLPFLLSSLLQSR(A)	(R)FPANVAVQVTK(D)	(R)TSTSEQVQIALLGLVPVAASIYR(S)	(R)LSLVASTGAMR(A)	(R)AQGETAYGANLEAR(L)	(R)AQGETAYGANLEAR(L)	(R)LGATPEETVAAQVLYR(L)
TC320514_4	Protein TOC75 chloroplast precursor	ACN27638	At3g46740	cp	0	X	1.6717		1,2,3,4,5,6	Chloroplast/Lumen	(K)ANITESFTR(Q)	(R)NTHVYAFAEHGTDLGSSK(D)	(K)LEYVHPYLDGVDDR(S)	(R)DNTEFVNGAIVGDR(Y)	(R)YIFQLDQGLGIGSK(N)	(R)GFSNGELGASR(N)	(R)mAFLQANITR(D)	(K)LGNIVEGNTQLAIIDR(E)	(R)SIVGSVTSSNLLNPQDDLSFK(L)	(R)VGHGSSYGVGVK(L)	(R)ELPQQLRPGHIFNIGAGK(Q)	(R)EGRPTLASIQPGGTVSFEHR(N)	(K)NINSLALFSNIEVNPRPDETK(E)	(R)NILELATELR(V)
TC354355_6	put. Cp inner envelope prot	AAP54402	At1g06950	cp	2	X	0.800717		1,2,3,5,6,11,15	Chloroplast/Lumen	(R)TAAELAVAAAAVAAGYGIGLR(A)	(R)ELTGIQPLVEALPPAAR(T)	(R)AAAADAGETSPGEEVFGAR(R)
TC325561_6	Put non-green plastid IE membrane prot.	LOC100193823	At2g38550	cp/m	4	X	0.496093	M	1,2,6,11	Chloroplast/Thylakoid Membrane (3 TM)	(R)mQALSmQAYDVYSK(R)	(K)DLSVIATEVSQEGQEYLVmAAR(N)	(R)NSPDSIKDIATTFR(A)
TC322952_6	Put MGDG synthase type A	LOC100274282	At4g31780	cp	0	X	1.78307		1,2	Chloroplast/Lumen	(K)AGPGTIAEAMIR(G)	(K)AGLKPAQIK(V)	(K)mTYYGTAPR(V)
TC330038_6	Put. hexose transporter	LOC100285573	AT4g35300	v/pm	12	X	0.255826	M		Secreted (11 TM)	(R)IYLHEEGVQGNR(G)	(K)GmPLEVITEFFSVGAK(Q)	(R)AAGPAmmHPSEAVTK(G)
TC316779_5	DiT1/ OMT	AB112936; ZmpOMT1	At5g12860	cp	13	X	2.12755	BS	1,2,3,4,5,11	Chloroplast/Transmembrane (13 TM)	(R)AGGIFLPLVK(S)	(K)SLcEAcGSR(A)
TC321434_6	Plastidic dicarboxylate transporter 2 (malate)	ZmpDCT2	At5g64290	cp	12	X	1.67022		1,2,3,11	Chloroplast/Transmembrane (9 TM)	(R)STLGLSYGLAISEALISPAmPSTTAR(A)	(K)SLSLSSGSKPNDPSAK(K)	(K)VSSVPAVLGLLVTPYLIYK(I)	(R)AGGVFLPIVK(S)	(K)IFPPEIKDTPEAPALAAEK(L)
TC317639_5	Plastidic dicarboxylate transporter1	ZmpDCT1	At5g64290	cp	12	X	1.03879		1,2,3,11	Chloroplast/Transmembrane (9 TM)	(K)SLSLSAESKPNHPSSR(K)	(K)DTPDAPALAEK(K)	(K)AASLPALVSLLATPYLLYK(I)	(R)AGGVFLPIIK(S)
TC319649_4	cTPT	LOC542473	At5g46110	pm/cp	9	X	1.33929		1,2,3,5,11	Mitochondria (7 or 9 TM) or Secreted (8 TM)	(K)ISTQTGIGTSIAIAGVAMYSYIK(A)	(K)LMQHGFSDAIAK(V)	(R)VAPLTHAVGNVLK(R)	(K)FVSDLFLVGLFYHLYNQIATNTLER(V)	(R)APINGTLLK(L)	(R)VAPLTHAVGNVLKR(V)
TC349162_4	cPPT	LOC100283648	At5g33320	cp/pm	8	X	0.829193		2,3,6,11	Chloroplast/Thylakoid Membrane (6 TM)	(K)ITPTFLQSAGLNVNQVLTR(C)	(K)ISGAQLVAILPLAIVHTMGNLFTNmSLGK(V)	(K)VAVSFTHTIK(A)	(R)TPVSPINSLGTAIALAGVFLYSQLK(R)
TC319368_4	ABC transporter permease protein-like protein	LOC100274166	At3g59530	cp	1	X	1.04149			Secreted (1 TM)	(R)VGDEGVTLLASEVEGSPIR(F)	(K)GAmVAQVSEDGTILR(V)	(R)LGFANGVALPR(D)	(R)SGETSVVLDR(L)
TC323391_3	Sucrose transport protein SUT4	LOC100240688	At1g09960	pm/cp/er	11	X	1.17903			Chloroplast/Transmembrane (12 TM)	(R)GSPDNPGETQR(Y)	(R)TAPAATSTPPR(K)	(R)AFLADLTENDPR(R)	(R)IGPAASPLGR(R)	(R)LFGDDVTPGSTR(L)
TC316396_5	Mitochondrial 2-oxoglutarate/malate translocator (DTC/OMT)	LOC100274318	At5g19760	m/cp	0	X	2.13401	BS		Cytoplasm (2 TM)	(K)YPYTGSLDcAVK(T)	(K)NAFHALYR(I)	(K)FYTGFPVYcVR(I)	(R)MQADSTLPAAQR(R)	(R)ISADEGVLALWK(G)	(R)IQLGEGSAGQVTR(N)	(R)AmALNmGmLASYDQSVELFR(D)
TC363716_6	Mitochondrial phosphate transporter	LOC531617	AT5g14040	m/er (cp)	0	X	1.41294		Tyra et al, genome biol. 2007	Chloroplast/Stroma (3 TM)	(R)VQTQPGFAR(G)	(K)LGLWGLFTR(G)	(K)VmVGLPTTGGVTPAPAAEAELK(A)	(K)SISSGFGILLK(E)	(K)YYSDIAGPEYAQK(Y)
TC350694_5	Mitochondrial 2-oxoglutarate/malate translocator	LOC100500990	At5g19760	m	6	X	1.39552	BS		Cytoplasm (2 TM)	(R)ISGDEGVLALWK(G)	(R)mQADSTLPVAQR(R)	(R)AmALNmGmLASYDQSVELFR(D)	(R)IQLGEGSAGQVTR(N)	(K)FYTGFPVYcVR(I)	(K)NAFHALYR(I)	(K)YPYTGSLDcAVK(T)
TC317022_6	Putative plastidic ATP/ADP transporter	LOC100272602	At1g80300	m/cp	11	X	1.15844		1,2,4,6,11	Chloroplast/Transmembrane (911 TM)	(K)FVIDNSSVPVVER(K)	(K)AAIDVVcNPLGK(S)	(R)SLDLQFSSLAK(Q)
TC358043_4	Phosphoglycerate kinase	LOC100281237	At1g56190	cp	0		0.8745		10		(K)AQGLPVGASLVEEDKLELATSLLAK(A)	(K)RPFAAIVGGSK(V)	(K)GVTTIIGGGDSVAAVEK(V)	(K)GVSLMLPTDVVIADK(F)	(K)FAVGTEAVAK(K)	(K)IGVIESLLEK(C)
TC333123_6	TGD2-like protein	LOC100284791	At3g20320	cp	1	X	1.73851	BS	1,2,6,11	Chloroplast/Transmembrane (1 TM)	(K)NIESISSDISGFTGDETTR(R)	(K)GQQGVSLDALVGIFTR(L)	(K)GLADASGDLR(R)	(R)mKGQQGVSLDALVGIFTR(L)	(R)TLQPLGDYGFGK(R)	(K)VASIMEEAQPLLTR(I)
TC323762_5	Chlorophyll a-b binding prot.	LOC100281879	At2g05100	cp	1	X	0.943698		7,11,15	Chloroplast/Stroma (2 TM)	(R)WAmLGALGcVFPEILAK(N)	(K)VYPGGAFDPLGLADDPDTAAELK(V)	(R)LAmFSmFGFFVQAIVTGK(G)	(K)FGEAVWFK(A)	(K)SVPQSIWYGPDRPK(Y)	(R)VGGGPLGEGLDK(V)	(R)NRELEVIHSR(W)
TC367560_5	PS II 44 kDa protein; PsbC	NP_043010	ArthCp018	cp	6	X	0.989602		7,8		(R)GPNGLDLSR(L)	(K)ITNLTLSPGVIFGYLLK(S)	(R)SPTGEVIFGGETMR(F)	(R)LGANVGSAQGPTGLGK(Y)
TC367560_4	PsbD	NP_043009	NC_000932.1	cp	6	X	0.812661				(K)NILLNEGIR(A)	(R)AWmAAQDQPHENLIFPEEVLPR(G)	(R)AFNPTQAEETYSMVTANR(F)	(R)AYDFVSQEIR(A)	(R)AAEDPEFETFYTK(N)	(R)FWSQIFGVAFSNK(R)
TC318740_4	Put. membrane-assoc. 30 kDa protein	LOC100191375	At1g65260	cp	0	X	0.641793	M	1,2,8,10,11	Chloroplast/Lumen	(R)KSYADNASSLR(S)	(K)VMAMESQAEALGQLATDDLEGK(F)	(R)SYANAVLSSFEDPEK(I)	(K)FALLETSSVDDDLSQLKK(E)	(K)SYADNASSLR(S)	(K)VSEMLGNVNTSSALSAFEK(M)	(K)GVVENLISNTR(L)	(K)ILDQAVLEmNDDLTK(M)	(R)QATAQVLASQK(R)
TC326174_4	Chlorophyll a/b-bing apoprot. CP24 (LHCB5)	NM_001111905	At1g15820	cp	0	X	0.704874		7,11	Mitochondria (2 TM)	(K)FFDPLGLAGTVK(D)	(R)DGVYIPDVDK(L)	(R)TAENFANFTGEQGYPGGK(F)	(R)IAmLAmLAFYFEAGQGK(T)	(R)LKLAEIK(H)	(R)EAELIHGR(W)
TC324016_5	Oxygen evolving enhancer protein	LOC100191684	At3g50820	cp	0	X	1.04728		7,10,11,15	Chloroplast/Lumen	(K)SNPETGEVIGVFESVQPSDTDLGAK(A)	(R)LTYTLDEIEGPLEVGSDGTLK(F)	(R)GDEEELQKENIK(N)	(R)LTYDEIQSK(T)	(R)GGSTGYDNAVALPAGGR(G)	(R)GGSTGYDNAVALPAGGRGDEEELQK(E)	(K)QLVATGKPESFGGPFLVPSYR(G)	(K)NAASSTGNITLSVTK(S)	(K)DGIDYAAVTVQLPGGER(V)
TC325445_6	chlorophyll binding LHCA4	LOC100284001	At3g47470	cp	0	X	1.22598		2,3,7,8,11	Chloroplast/Lumen	(K)AGLINAPQWYDAGK(S)	(R)LAmLAFLGFLIQHNVTGK(G)	(R)WAMLGVAGMLIPEVLTK(A)	(K)SYSLPPHEcGYPGSVFNPLNFAPTLEAK(E)	(R)WFVQAELVNGR(W)	(K)NPGSVNQDPIFK(S)	(R)WQDIKNPGSVNQDPIFK(S)
TC316240_5	(Q9M589) Prohibitin	NM_001112083	At1g03860	cp/er?	0		1.11917			Secreted or Cytoplasm	(K)QVAAQEAER(A)	(R)EISHTISASANK(V)	(K)SAELIGQAIANNPAFLALR(Q)	(K)AVVAQYNASQLITQR(E)	(K)VFLDSNDLLLNLQQLNVSSK(Q)	(R)TLGENFNER(V)	(R)ARPNLVESTSGSR(D)
TC316260_4	PS II protein D1	AF543684	AtCg00020	cp	4	X	0.942776		7,11	Cytoplasm (7 TM)	(R)LIFQYASFNNSR(S)	(R)ANLGMEVMHER(N)	(R)ETTENESANEGYK(F)	(R)VINTWADIINR(A)	(K)FGQEEETYNIVAAHGYFGR(L)
TC326665_2	Chlorophyll a/b-bindg apoprot CP26 (LHCB5-2)	NP_001105374	At4g10340	cp	1	X	0.912664		7,11,15	Chloroplast/Stroma	(K)YQAYELIHAR(W)	(K)FGANcGPEAVWFK(T)	(R)SEVPEYLTGEVPGDYGYDPFGLGK(K)	(R)ITNGLDLEDK(L)	(K)HLSDPFGNNLLTVISGAAER(T)	(R)IYLPDGLLDR(S)	(K)LHPGGPFDPLGLASDPDQAAILK(V)
TC347776_4	Chlorophyll a/b-bindg prot CP29 (LHCB4.2)	NP_001105502	At3g08940	cp	2	X	0.755855		7	Chloroplast/Stroma	(R)LYPGGSYFDPLGLAADPEK(K)	(K)NEAGGIIGTR(F)	(R)LQLAEIK(H)	(R)NAELDPEKR(L)	(K)STPLQPYSEVFGLQR(F)	(R)LYPGGSYFDPLGLAADPEKK(E)
TC343187_5	PS II Cp47	ZemaCp048; NP_043049.1	AtCg00680	cp	3	X	0.846063		7,11,15	Mitochondria (5 TM)	(R)DVFAGIDPDLDAQVEFGTFQK(V)	(R)VSDGLAENLSLSEAWSK(I)	(R)YQWDQGYFQQEIYR(R)	(R)AQLGEIFELDR(A)	(R)mPTFFETFPVVLVDEEGIVR(A)	(R)RAQLGEIFELDR(A)	(R)AGSmDNGDGIAVGWLGHPVFR(D)	(K)LAFYDYIGNNPAK(G)	(R)VHTVVLNDPGR(L)	(R)RmPTFFETFPVVLVDEEGIVR(A)
TC317266_5	Put ATP/GTP-binding protein; PPDK regulatory protein	LOC732785	At4g21210	cp	0		0.216235	M	10,11,12	Chloroplast/Stroma	(R)LSEDYFQR(I)	(K)TPLSIYLAQK(G)	(K)VFGLTINPAILQAIR(K)	(R)ADIVLAGVSR(T)
TC317977_4	Chlorophyll a-b bindg prot 1	EU957997	At2g34420	cp	1	X	1.42175	BS	7,11	Chloroplast/Stroma	(R)WAmLGALGcVFPELLAR(N)	(K)GPLENLADHLADPVNNNAWAYATNFVPGK(U)	(K)AKPAASSGSPWYGPDR(V)	(K)FGEAVWFK(A)	(K)NRELEVIHSR(W)	(R)LAmFSmFGFFVQAIVTGK(G)
TC316387_5	Chlorophyll a/b-bindg prot 6A	LOC100281791	At3g54890	cp	1	X	1.05718		2,3,7,8,11	Chloroplast/Stroma	(K)YPGGAFDPLGFSK(D)	(R)WAmLAVPGILVPEALGLGNWVK(A)	(R)FKESEVYHcR(W)
TC316362_4	Photosystem II subunit PsbS	LOC100283653	At1g44575	cp	4	X	0.929403		3,5,7,8,11,15	Chloroplast/Stroma or Chloroplast/Transmembrane (2 TM)	(R)VAMLGFAASLLGEAITGK(G)	(K)VEDGIFGTSGGIGFTK(E)	(R)FVDEEVTGLDK(A)	(R)mAQLGVAFSIIGEIITGK(G)	(R)GALGLSEGGPLFGFTK(S)	(K)SNELFVGR(M)
TC354981_4	Chlorophyll a-b binding protein of LHCII type III (CAB)	LOC100284154	At5g54270	cp	1	X	0.71921		7,11,15	Chloroplast/Stroma	(R)WAmLGALGcITPEVLEK(W)	(R)ALEVIHGR(W)	(R)VDFKEPVWFK(A)	(R)LAmFSmFGFFVQAIVTGK(G)
TC332169_4	PS II 23 kDa prot.-like	PCO073407; SORBIDRAFT_02g002690	At2g30790	cp	0	X	0.736174		1,3,6,7,8	Chloroplast/Stroma	(K)HQLIAATVSDGK(L)	(K)QYYAVSVLTR(T)	(K)TIADYGSPEEFLSQVDYLLGR(Q)	(K)ASTEYIAYSGDGFK(L)
TC358479_5	Chlorophyll a-b bindg prot 2	LOC100281248	At2g34420	cp	1	X	0.84162		7,11	Chloroplast/Stroma	(R)WAmLGALGcVFPELLSR(N)	(K)VAASGSPWYGPDR(V)	(R)LAmFSmFGFFVQAIVTGK(G)	(K)FGEAVWFK(A)	(K)NRELEVIHSR(W)
TC323633_5	Quinone oxidoreductase	LOC100216803	At4g13010	cp/m	0	X	0.998952		8,11	Cytoplasm	(K)SLGADEVLDYR(T)	(K)ADLEFLVGLLK(D)	(K)VIDITPNLTAILK(S)	(K)RPPEVSAAEGAGLPIAAGTALQALR(T)	(R)TPEGATLQSPSGK(K)
TC370521_5	PS I subunit II (PsaD-1)	LOC100191984	At4g02770	cp	0	X	1.53868	BS	1,7,8,11	Chloroplast/Stroma	(R)KEQcLALGTR(L)	(R)KAQVEEFYVITWTSPK(E)	(R)VFPNGEVQYLHPK(D)	(K)GFVAPQLDPSTPSPIFGGSTGGLLR(K)	(R)ASTEEAVEAPK(G)	(K)EQVFEMPTGGAAIMR(E)
TC369728_5	3-beta hydroxysteroid dehydrogenase/isomerase	LOC100285154	At2g34460	cp/m	0		1.37892		11,14	Chloroplast/Stroma	(K)GFGVVAGTTDVSR(A)	(K)LQAENHIR(K)	(K)VDNFGTVNLVEAcR(K)	(K)TTTVFVAGSTGR(T)
TC315887_4	PSI -A1	P04966	AtCg00350	cp	8	X	0.892606		7,11	Cytoplasm (9 TM)	(K)YAEFLSFR(G)	(R)YNDLLDR(V)	(R)DLLAQLYPSFAEGATPFFTLNWSK(Y)	(R)TNWGIGHGLK(D)
TC359556_5	PS I SU IV	LOC100283327	At2g20260	cp	0	X	0.637144		3,7,8,11	Chloroplast/Stroma	(R)ADEESPAEPAPTAEGEGAVATKPK(A)	(K)VNYAGVSTNNYALDEILEVK(U)	(R)ESYWYNGIGNVVTVDQDPNTR(Y)
TC357653_4	PS I SU-N	ACF79494	At5g64040	cp	0/1	X	0.465297	M	3,7,8,11	Chloroplast/Stroma or Lumen	(K)VPFISDDLEIEcEGK(E)	(R)LATSGANFAR(A)
TC326350_4	Chlorophyll a-b bindg prot.	ACF84895	At3g47470	cp	2	X	1.89769	BS	2,3,7,8,11	Chloroplast/Lumen	(R)LAmLAFLAFLIQHNVTGK(G)	(K)AGLINAPQWYDAGK(S)	(R)WAMLGVAGMLIPEVLTK(A)	(K)SYSLPPHEcGYPGSVFNPLNFAPTLEAK(E)	(K)NPGSVNQDPIFK(S)	(R)WQDIKNPGSVNQDPIFK(S)
TC370433_5	PSII cyt b559	NP_043041	AtCg00580	cp	1	X	0.727377		7,11	Cytoplasm (1 TM)	(R)SFADIITSIR(Y)	(R)QGIPLITDRFDSLEQLDEFSR(S)	(R)FDSLEQLDEFSR(S)
TC316467_6	PS-electron transp.C; Cyt b6/f	LOC100273354	At4g03280	cp	0/1	X	0.613564	M	7,11	Chloroplast/Transmembrane (1 TM)	(K)VLFVPWVETDFR(T)	(R)GPAPLSLALVHADVDDGK(V)	(K)DKLGNDITVEAWLNTHGPNDR(T)	(K)GDPTYLVVEQDK(T)
TC316961_5	PS I SU III	LOC100282027	At1g31330	cp	0/2	X	1.22149		1,3,7,8,11,15	Chloroplast/Thylakoid Membrane (1 TM)	(K)FGLLcGADGLPHLIVSGDQR(H)	(R)SYLIAISGEK(K)	(K)KYAPDSAPALAINATIEK(T)	(K)YAPDSAPALAINATIEK(T)	(R)ELINGDLVVDDK(D)
TC332351_4	Put. thylakoid lumen6.5 kDa protein	BT040686	At4g02530	cp	0		0.54463	M	7,11	Chloroplast/Lumen	(K)SAFVSSATALEK(W)	(R)NVVDSFNSSLATLFTSVSK(L)
TC327643_2	Brassinosteroid biosynthesis-like protein	NM_001112090	At3g19820	cp/er	1,2	X	0.659002			Mitochondria (1 TM)	(K)VEPLVNmGQITR(A)	(K)EIAQAYADSFAPR(D)	(R)NILEIDKER(M)	(R)GEFVEYIPTR(E)	(K)VGDALEFVHR(E)
TC319401_4	sucrose export defective; poss. Tocopherol cyclase	NM_001111545	At4g32770	cp	0		0.272431	M	14	Chloroplast/Stroma	(R)HELmLGNTFISNK(E)	(K)THLVEIEATTAESGTALR(A)
TC316632_6	ATP synthase gamma chain 1	LOC100284505	At4g04640	cp	0	X	0.647399		1,3,7,8,11	Chloroplast/Stroma	(K)QLGLQYTVVSVGK(K)	(R)SDPIIQTLLPmSPK(G)	(R)ALQESLASELAAR(M)	(R)GLcGSFNNNVLK(K)	(R)MSAMSSATDNAIELR(K)	(R)DLEVSSVPTVK(D)	(K)VALVVLTGER(G)
TC320982_6	Oxygen-evolving enhancer protein 3-1	ACF88452	At4g05180	cp	0/1	X	0.583231	M	7,11	Chloroplast/Stroma	(R)FYLQPLPPAEAAAR(V)	(K)TSAQDIINLKPLIDKK(A)	(K)TSAQDIINLKPLIDK(K)	(K)LFSTIDDLDHAAK(I)	(K)IGAPPPPSGGLPGTLNSDQAR(D)	(K)DALGDVLAK(L)
TC328696_4	Cytochrome b6	AAB29194	AtCg00720	cp	5	X	1.59712		11	Cytoplasm (4 TM)	(R)GSASVGQSTLTR(F)	(R)LEIQAIADDITSK(Y)	(K)IVTGVPEAIPVIGSPLVELLR(G)
TC351545_3	Thioredoxin M-type	ACG26874	At3g15360	cp	0,2	X	2.66029	BS	7,10,11	Chloroplast/Stroma	(K)VNTDDSPNVASTYGIR(S)	(R)mIAPVIDELAK(D)
TC316309_6	Tim17-like	LOC100193860	AT5g24650	m/cp	0	X	0.995755		1,2	Cytoplasm	(K)QAQALAGGPLVQAR(N)	(R)GVSNPLEEWSGR(V)	(R)GLLNDQTLPLLTDSALR(D)	(K)RGEDSAVALK(T)	(R)LLILDQIK(R)	(K)TSPSSAVMAGGLR(G)	(K)FSKPPSEDTYYSR(T)	(R)LLILDQIKR(D)
TC347330_5	Short-chain dehydrogenase Tic32	LOC100282710	At4g23430	cyt/cp	0/1	X	1.45411		Schleiff 2003	Cytoplasm	(K)STAAETGVQGR(I)	(K)YFADcNEATPTAVAR(D)	(K)LKESLADEVPSSK(V)	(R)YVAGNSALISALSPVANLVLK(S)
TC316610_5	Chlorophyll a/b-binding protein CP29	LOC100216729	At3g08940	cp	2,3	X	0.524499		7	Chloroplast/Stroma	(R)LYPGGSYFDPLALAADPEKK(E)	(R)LYPGGSYFDPLALAADPEK(K)	(K)NEAGGIIGTR(F)	(R)LQLAEIK(H)	(R)NAELDPEKR(L)	(K)STPLQPYSEVFGLQR(F)
TC320933_5	Putative cp FtsH1 protease	ACR38427	At1g50250	cp	0/2	X	0.333491	M	11	Chloroplast/Lumen	(K)LAQLLIEK(E)	(R)GQAGGLTFFAPSEER(L)	(K)DYSmATADVVDAEVR(E)	(K)EISKDEISDALER(I)
TC329579_4	Clp protease	ACN34070	At5g50920	cp	0		0.577812		1,2,3,4,5,6,8,10,11,15	Chloroplast/Stroma	(K)AIDLIDEAGSR(V)	(K)VPEPTVDETIQILR(G)	(R)RPYTVVLFDEIEK(A)	(K)NTLLImTSNVGSSVIEK(G)	(K)EIADImLKEVFDR(L)	(K)ALAAYYFGSEEAmIR(L)	(R)LDEmIVFR(Q)	(R)LDmSEFmER(H)
TC356405_4	putative FtsH2B	NM_001127249	At2g30950	cp/m	0/4	X	0.37628	M	7,11	Chloroplast/Thylakoid Membrane (1 TM)	(R)TPGFSGADLANLLNEAAILAGR(R)	(R)IVAGmEGTVmTDGK(S)	(R)VQLPGLSQELLQK(L)
TC316098_5	Pheophorbide a oxygenase	AAC49676	At3g44880	cp	0/2	X	3.53212	BS	3,5,11	Chloroplast/Stroma	(K)EFEDPAFSTVTIQR(D)	(K)IPQAmPEGPEAR(A)
TC355824_5	Glutamine synthetase (P25462)	ACF86733	At5g35630	cp	0		0.164541	M	10,11,15	Chloroplast/Stroma	(R)TISKPVEDPSELPK(W)	(R)LEQLLNmDTTPYTDK(V)	(K)VAEQVPWFGIEQEYTLLQK(D)
TC323283_5	pyridoxine biosynthesis protein	LOC100272732	At5g01410	cp/m	0		0.280427	M		Cytoplasm	(R)IAAPYDLVmQTK(Q)	(R)TKGEAGTGNVVEAVR(H)
TC337216_5	Plasma membrane intrinsic protein	ACG34679	At4g23400	PM/S	4,5	X	0.724137			Cytoplasm (6 TM)	(R)QPIGTAAQGTDDKDYK(E)	(R)QPIGTAAQGTDDK(D)	(K)GFQQGLYmGNGGGANVVAPGYTK(G)	(K)EPPPAPLFEPGELK(S)
TC331833_5	Plasma membrane ZmPIP1	LOC541886	At4g00430	PM/S	6	X	0.761562			Cytoplasm (4 or 6 TM)	(R)SLGAAIIYNR(D)	(R)QPIGTAAQGAADDKDYK(E)	(K)GFQQGLYmGNGGGANVVAPGYTK(G)	(K)EPPPAPLFEPGELK(S)	(R)QPIGTAAQGAADDK(D)
TC316215_6	membrane integral protein ZmPIP2-2	ACG33001	At3g53420	PM/S	5,6	X	0.887255		11	Cytoplasm (6 TM)	(K)DIEASGPEAGEFSAK(D)	(K)GFQSAYYVR(Y)	(R)SLGAAVIYNK(D)	(R)YGGGANELSDGYSK(G)
TC317028_4	Plasma membrane integral protein ZmPIP2-1	ACG39966	At2g37170	PM/S	5,6	X	1.24934			Cytoplasm (6 TM)	(R)SLGAAVVYNK(D)	(R)YGGGANSLASGYSR(G)	(K)AFQSAYFDR(Y)
TC336271_1	V-ATPase B	LOC100286306	At1g20260	cyt/vac	0	X	0.549261	M		Cytoplasm	(R)TVSGVAGPLVILDK(V)	(R)DFEENGSmER(V)	(K)SAIGEGmTR(R)	(K)TPVSLDMLGR(I)	(R)IALTTAEYLAYEcGK(H)	(R)GYPGYMYTDLATIYER(A)	(R)TYPEEMIQTGISTIDVMNSIAR(G)	(R)KFVTQGAYDTR(N)	(K)AVVGEEALSSEDLLYLEFLDKFER(K)	(R)NIFQSLDLAWTLLR(I)	(K)IPLFSAAGLPHNEIAAQIcR(Q)	(R)DHSDVSNQLYANYAIGK(D)	(R)GQVLEVDGEK(A)	(R)VTLFLNLANDPTIER(I)	(K)AVVQVFEGTSGIDNK(Y)	(K)YTTVQFTGEVLK(T)	(R)RGQVLEVDGEK(A)	(R)RDHSDVSNQLYANYAIGK(D)	(K)FVTQGAYDTR(N)
TC316909_6	Plasma membrane integral protein ZmPIP2-3	NP_001105025	At2g37170	PM/S	5,6	X	3.74722	BS		Cytoplasm (6 TM)	(K)GFQSAYYVR(Y)	(R)YGGGANELSDGYSK(G)	(K)QDIEASGPEAGEFSAK(D)	(R)SLGAAVIYNK(D)
TC341625_2	Chlorophyll a/b-binding apoprotein CP26 precursor	NP_001105374	At4g10340	cp/m	1,3	X	0.842378		7,11,15	Chloroplast/Stroma	(R)WAmLGAAGAVIPEAcNK(F)	(K)FGANcGPEAVWFK(T)	(R)SEVPEYLTGEVPGDYGYDPFGLGK(K)	(R)IINGLDLEDK(L)	(K)HLSDPFGNNLLTVISGAAER(T)	(R)IYLPDGLLDR(S)	(K)LHPGGPFDPLGLASDPDQAAILK(V)
TC316548_5	Expressed protein	LOC100216885	At2g43950	cp	0	X	1.64068	BS	1,2	Chloroplast/Stroma	(K)EQQGEVAITANLR(D)	(R)VTSEFDSER(R)	(R)VLHGVcTAVYNDNVmSIK(Y)	(K)VPQDNIQNSVVVFHVK(K)	(R)GAADLAGSLR(L)
TC316227_6	Plasma membrane integral protein ZmPIP2-1	LOC541888	At2g37180	PM	5,6	X	1.04524			Cytoplasm (6 TM)	(K)DYTDPPPAPLIDAAELGSWSLYR(A)	(K)AFQSAYFDR(Y)	(R)YGGGANSLASGYSR(G)	(R)SLGAAVIYNK(D)
TC316087_4	Glyceraldehyde-3-phosphate dehydrogenase A	CAA30152	At1g12900	cp	0		0.937959		2,3,5,6,8,10,11	Chloroplast/Stroma or Secreted or Cytoplasm	(R)VPTPNVSVVDLVVQVSKK(T)	(K)YDSTLGIFDADVKPVGDNAISVDGK(V)	(K)AVSLVLPNLK(G)	(K)TLAEEVNQAFR(D)	(K)GTmTTTHSYTGDQR(L)	(R)AAALNIVPTSTGAAK(A)	(K)KVLITAPGK(G)	(K)VISWYDNEWGYSQR(V)	(K)KTLAEEVNQAFR(D)	(R)VVDLADIcANQWK(U)	(R)VPTPNVSVVDLVVQVSK(K)	(R)GDASPLDVIAINDTGGVK(Q)
CO440116_6	ADP-ribosylation factor	LOC100282739	At2g47170	cyt, er, m, cp	0		0.612679	M		Mitochondria	(R)ILmVGLDAAGK(T)	(K)NISFTVWDVGGQDK(I)	(R)DAVLLVFANK(Q)	(K)LGEIVTTIPTIGFNVETVEYK(N)	(R)mLNEDELRDAVLLVFANK(Q)	(K)QDLPNAMNAAEITDK(L)
TC316727_4	Hsp70-like protein	ACL53191	At3g12580	cyt, cp	0		0.823494			Cytoplasm	(R)EIAEAYLGSTIK(N)	(K)DAGVIAGLNVLR(I)	(K)ATAGDTHLGGEDFDNR(M)	(R)IINEPTAAAIAYGLDK(K)	(R)TTPSYVAFTDSER(L)
TC345456_2	F-1-ATPase su 2	LOC542267	At5g08680	m	0	X	0.362888		11	Mitochondria	(K)AHGGFSVFAGVGER(T)	(R)FDEGLPPILTALEVLDNNIR(L)	(R)DAEGQDVLLFIDNIFR(F)	(R)VLNTGSPITVPVGR(A)	(R)FTQANSEVSALLGR(I)	(R)LVLEVAQHLGENMVR(T)	(R)QISELGIYPAVDPLDSTSR(M)	(R)IINVIGEPIDEK(G)	(K)TVLIMELINNVAK(A)	(R)IPSAVGYQPTLATDLGGLQER(I)	(R)TIAMDGTEGLVR(G)	(R)VGLTGLTVAEHFR(D)	(R)EmIESGVIK(L)
TC316196_5	Prohibitin	NP_001104967	At5g40770	cyt, cp, extr	0/1	X	1.47353			Secreted	(R)TRPHNFSSNSGTK(D)	(K)QVAQQEAER(S)	(R)LISEATAmAGTGLIELR(R)	(K)AVVAQFNADQLLTDRPHVSALVR(D)	(K)DLQMVNLTLR(L)	(K)MLLGLNATGFGR(U)
TC319640_5	Put. Methyltransferase	LOC100284931	At3g63410	cp	1	X	1.1231		11, Breuers 2012	Chloroplast/Transmembrane (1 TM)	(R)FGGLAcVIGPVYPTFWLSR(F)	(R)DDALEPADLFSR(H)	(R)YISAGSIEYWPDPQR(G)	(R)ERGDSPLELGPK(A)	(R)HGLImGcSVTGVK(R)	(K)GVTIMEGDAEDLPFPTDSFDR(Y)	(K)AEDVSKPVNPITFLFR(F)	(K)HVNPENVTLLDQSPHQLDK(A)	(K)HVNPENVTLLDQSPHQLDK(A)	(R)HLTVVDVGGGTGFTTLGIVK(H)	(R)FFADMWmLFPK(E)
TC323748_4	Translational elongation factor Tu	LOC100284040	At4g20360	cp	0		0.764315		1,2,3,4,5,6,8,11,15	Chloroplast/Stroma	(K)TVGAGVINK(I)	(K)LVDSVDSYIPVPQR(Q)	(K)TTLTAALTMVLASVGGSAPK(K)	(R)ELLSNYEYDGDEVPIVAGSALK(A)	(R)GITINTATVEYETETR(H)	(K)IGDTVDIVGIR(D)	(R)QTDLPFLLAVEDVFSITGR(G)	(K)TmDDAmAGDNVGLLLR(G)	(K)KYDEIDAAPEER(A)
TC316029_4	ATP synthase CF1 alpha chain	ZemaCp020	AtCg00120	cp	0	X	0.707321		7,11,15	Cytoplasm	(R)HTLIIYDDLSK(Q)	(K)TFTEQAETLLK(E)	(K)EAIQEQLER(F)	(K)TAVATDTILNQK(G)	(R)IAQIPVSEAYLGR(V)	(R)GYLDSLEIEQVKK(F)	(R)VVQVGDGIAR(I)	(R)LIESPAPGIISR(R)	(K)DTKPQFQEIISSSK(T)	(K)QSQSNPLPVEEQVATIYTGTR(G)	(R)SVYEPLQTGLIAIDSMIPIGR(G)	(R)IIGLGEIMSGELVEFAEGTR(G)	(K)NVGIVLmGDGLmIQEGSFVK(A)	(K)LELAQFAELQAFAQFASALDK(T)	(K)VGIENIGR(V)	(R)KVGIENIGR(V)	(R)GEIVASESR(L)
TC353090_3	vacuolar proton pump homolog1	NP_001105380	At1g15690	v	12,	X	0.908253			Secreted (14 TM)	(K)AVDEIEPALKK(Q)	(K)AADVGADLVGK(V)	(K)KYIEAGVSEHAR(T)	(K)AAVIGDTIGDPLK(D)	(K)SGPSDYLIEEEEGLNDHNVVVK(C)	(R)TGAATNVIFGLALGYK(S)	(R)ERTDALDAAGNTTAAIGK(G)	(R)TDALDAAGNTTAAIGK(G)	(R)VGGGIYTK(A)	(K)YIEAGVSEHAR(T)
TC330440_5	H(+)-transporting ATPase	BT055968	At4g30190	pm	10,	X	0.864694			Cytoplasm (8 TM)	(R)TALTYIDADGNWHR(V)	(K)DATLEALPVDELIEK(A)	(K)KADIGIAVADATDAAR(S)	(R)ELSEIAEQAK(R)	(K)GPGDEVFSGSTcK(Q)	(K)LGDIIPADAR(L)	(K)HIVGmTGDGVNDAPALK(K)	(R)TENQDAIDAAmVGmLADPK(E)	(K)MITGDQLAIGK(E)	(K)GVDKDHVLLLAAR(A)	(R)WGEQEAAILVPGDIISIK(L)	(R)LGmGTNmYPSSALLGQNK(D)	(K)ADIGIAVADATDAAR(S)	(R)EGLSSSEGQQR(L)	(K)VDQSALTGESLPVTK(G)
TC317834_6	ADP/ATP carrier protein	LOC100284305	At5g13490	cp, m	2,6	X	1.26654			Cytoplasm (3 TM)	(K)LLIQNQDEmLK(T)	(R)YFPTQALNFAFK(D)	(R)QFNGLVDVYR(K)	(K)YNSSLDAFK(Q)	(R)AVAGAGVLAGYDK(L)	(R)MMMTSGEAVK(Y)	(K)GAGANILR(A)	(R)GNTANVIR(Y)	(K)YNSSLDAFK(Q)	(R)GFNIScVGIIVYR(G)
TC316707_4	Putative M16 peptidase	ACF85240	At1g51980	m, cp	0		1.81784			Mitochondria	(R)LNADVLEQFITENYTASR(I)	(R)EIEAIGGSAK(A)	(R)ELTSLATPGQVDQSQLDR(A)	(R)EMMSYTYGALK(T)	(R)NPAFLDWEVK(E)	(R)SSGGFWTWLTGAR(S)	(K)DVHSNTGIFGIHTSTDASFVPK(A)	(K)EKDcVTVSVLQALLGGGGK(F)
TC321095_5	Voltage dependent anion channel protein	LOC100281095	At5g67500	m	0	X	1.58273	BS		Cytoplasm	(K)ASAVAELTR(R)	(K)KGGLYSLDVSSVYK(Y)	(K)SLLTISGEFDTK(A)	(R)LNNTGTLAALLQHELKPK(S)	(K)VSGVYHLDEK(Q)	(K)GPGLFSDIGK(K)
TC317230_4	cytochrome c1	LOC100384742	At5g40810	cp, m	0	X	1.30551			Mitochondria	(R)DLVGVAYTEEETK(A)	(K)LSDRFPQPYANEQAAR(F)	(R)FPQPYANEQAAR(F)	(K)AmAAEIEVVDGPNDEGEmFTRPGK(L)	(K)DVVSFLSWAAEPEmEER(K)	(R)EGLHYNPYFPGGAIAmPK(M)	(R)FANGGAYPPDLSLITK(A)	(K)mLNDGAVEYEDGTPATEAQMGK(D)
TC364231_6	Voltage-dependent anion channel protein 1a,	NP_001105619	At3g01280	m	0	X	2.00278	BS		Cytoplasm	(K)KADLILGEIQSQIK(N)	(R)FTHEDLVASLNLNNK(G)	(K)ANSESNIITTITVDEIATPGLK(T)	(K)ADLILGEIQSQIK(N)	(K)TILSFAVPDQR(S)	(K)KADLILGEIQSQIK(N)
TC316038_4	ATP synthase CF1 beta chain	NP_043032.1	AtCg00480	cp	0	X	0.674508		7,15,10,11	Cytoplasm	(K)TVLIMELINNIAK(A)	(R)VGLTALTMAEYFR(D)	(R)FVQAGSEVSALLGR(M)	(R)mPSAVGYQPTLSTEmGSLQER(I)	(K)GIYPAVDPLDSTSTmLQPR(I)	(K)ELQDIIAILGLDELSEEDR(L)	(K)QDVLLFIDNIFR(F)	(K)QINVTcEVQQLLGNNR(V)	(R)IVGNEHYETAQR(V)	(K)VVDLLAPYR(R)	(R)GmEVIDTGTPLSVPVGGATLGR(I)	(K)AINLEEESK(L)	(R)TNPTTSRPGISTIEEK(S)	(R)VGLTALTmAEYFR(D)	(K)LSIFETGIK(V)	(R)AVAmSATEGLmR(G)	(R)SAPAFIELDTK(L)	(R)IDQIIGPVLDITFPPGK(L)	(K)AHGGVSVFGGVGER(T)	(R)DVNKQDVLLFIDNIFR(F)
TC326591_3	Adenylate kinase B	LOC100384174	At5g63400	cyt, cp	0		1.22455			Cytoplasm	(K)SPGVDDVTGEPLIQR(R)	(R)RDDTAEVLK(S)	(K)KGLVVNLPAEKPPK(E)	(R)LILIGPPGSGK(G)	(K)EVTAEVQK(A)	(K)VLNFAIDDAVLEER(I)	(R)QTEPVIDYYSK(K)	(K)GELVSDDLVVGIIDEAMK(K)
TC340455_1	Voltage-dependent anion channel protein 2	NP_001104949.1	At5g15090	m	0	X	1.0568			Cytoplasm	(K)HNNVTVDVK(A)	(R)KDEAIFNEIQSQLK(H)	(K)ATSESNVITTITVHELGTPGLK(A)	(K)YNAGLSYTTPDFVAAATLNNK(G)	(K)SLVTISTEVDTK(A)	(K)AIAVGADAAFDTSSGDLTK(Y)
TC316032_5	Putative mitochondrial processing peptidase	LOC100280280	At3g16480	m	0		2.02893			Mitochondria	(R)NPAFLDWEVK(E)	(R)LDVSSLEEFVAEHYTAPR(M)	(K)SYTPEmVEVLIDSVR(N)	(K)TVEEITLNDILSTAK(E)	(R)SIASEDIGR(Q)	(R)EVEAIGGNVSASASR(E)
TC337026_6	Mitochondrial processing peptidase beta subunit	LOC100191520	AT3g02090	m, cp	0		1.6645	BS		Mitochondria	(R)YASPVPSHADHTAILAAPETR(V)	(K)HEDIVEQAK(K)	(K)DTGLFGVYAVAK(A)	(R)VTEEDVIR(A)	(R)AAINDIAESVMGFNTNYK(D)	(R)MVITAAGNVK(H)	(R)AMEVLADILQNSNLDQAR(I)	(R)SAAQLEQEIEDMGGHLNAYTSR(E)	(R)RIPTPELFAR(I)	(K)QPASFTGSEVR(I)	(K)VLDKDVPR(A)	(K)LSTDPTTTNmLVAK(Q)	(R)IAEAVNAR(L)	(K)HmGSELVQR(A)
TC361986_2	adenine nucleotide translocator ANT1	NP_001105431	At3g08580	m	0,6	X	1.12603			Cytoplasm (3 TM)	(K)LLIQNQDEmIK(S)	(R)YFPTQALNFAFK(D)	(R)MMMTSGEAVK(Y)	(R)QFNGLVDVYR(K)	(K)GAGANILR(A)	(R)GNTANVIR(Y)	(R)AIAGAGVLSGYDQLQILFFGK(K)	(R)GFNIScVGIIVYR(G)
TC316867_6	Ubiquinol-cytochrome c reductase iron-sulfur subunit	BT034652	At5g13430	cp, m	1,1	X	1.07189			Mitochondria	(R)AFAYFVLSGGR(F)	(R)KGPAPFNLEVPTYSFLEENK(L)	(K)VVYDEYNHER(Y)	(R)NQDAGLADLPATVAAVK(N)	(K)LANSVDVASLR(H)
TC349862_3	Protein disulfide isomerase	NM_001112284	At1g77510	cp, er	1,1	X	1.03041			Secreted	(R)TADDIVDFIK(K)	(K)FIDASTIPR(V)
TC354592_3	Voltage-dependent anion channel protein 1b	NP_001104948	At3g01280	m	0	X	1.34833			Cytoplasm	(K)KADLIFSEIHSQIK(N)	(K)ANSESNIITTVTVNEIATPGLK(T)	(K)TILSFAVPDQR(S)	(K)GDNLTGAYYHK(V)
TC324414_4	Putative mitochondrial carrier protein	LOC100191279	At4g39460	cyt, cp,m	0,6	X	0.697782		Fischer 2011	Chloroplast/Transmembrane (5 TM)	(R)ELNDPENALIGAFAGAITGAITTPLDVmK(T)	(K)LLETLPENLSAVAHFTAGAIGGIAASLVR(V)
TC360946_4	Mitochondrial carrier protein-like	SORBIDRAFT_03g046920	At5g42130	Cp, m	0, 6	X	1.27075		9	Cytoplasm (3 TM)	(R)EVVAEEGLVGLSR(G)	(R)ADGFLGLYAGYAATLLR(N)	(R)TDGPLGLYR(G)
TC324656_6	Putative carnitine/acylcarnitine translocase	LOC100273155	At5g46800	m	0,6	X	2.04549	BS		Cytoplasm	(R)SVPANAATFVAYEITR(S)	(K)DLTAGTVGGAANLIVGHPFDTIK(V)
TC352080_2	V-type ATPase A	ACN34586	At1g78900	cp, cyt	0	X	0.566696	M		Cytoplasm	(R)VTTFEDSEKESEYGYVR(K)	(K)ALESFYEK(F)	(R)LGDLFYR(L)	(K)FEDPAEGEEALVGK(F)	(K)DALAESDK(I)	(R)EDYLAQNAFTPYDK(F)	(K)DALAESDKITLETAK(L)	(K)SGDVYIPR(G)	(K)LYDDLTTGFR(N)	(K)ISYIAPAGQYNLQDTVLELEFQGIK(K)	(R)TTLVANTSNMPVAAR(E)	(R)NIIHFNTLANQAVER(A)	(K)VSGPVVVADGmGGAAMYELVR(V)	(R)DmGYNVSmmADSTSR(W)	(R)VTTFEDSEK(E)	(R)GVSVPALDKDVLWEFQPTK(L)	(R)KPLSVELGPGILGNIFDGIQRPLK(T)	(R)LAEMPADSGYPAYLAAR(L)	(R)NLEDEAR(U)	(R)VGHDNLIGEIIR(L)	(K)KLYDDLTTGFR(N)	(R)EDDLNEIVQLVGK(D)	(K)YSNSEAVVYVGcGER(G)	(K)LAADTPLLTGQR(V)	(K)FDPDFIDIR(T)
TC321538_6	Protochlorophyllide reductase B	LOC100381341	At4g27440	cp	0, 2	X	0.982822			Chloroplast/Lumen	(K)NSASFENQLSEEASDADK(A)	(R)ELLSDLQSSDYPSK(R)	(K)GYVSEEEAGKR(L)	(R)ELLSDLQSSDYPSKR(L)	(K)GTAVITGASSGLGLATAK(A)	(R)KGTAVITGASSGLGLATAK(A)	(R)LAQVVSDPSLTK(S)	(K)AAGmDKDSFTVVHLDLASLDSVR(Q)
TC361196_5	Expressed protein	LOC100382844	At1g47260	m	0		1.6687			Mitochondria	(R)KLTEEEIAFIAQSATNYINLAQVHAAENAK(S)	(R)VEEQVSR(H)	(K)YAHKDEEYDSmLGVVR(E)	(R)LGSTIQGGLR(V)	(R)GDVNSIHIGSGTNIQDNSLVHVSK(A)	(R)IPSGEVWVGNPAK(F)
TC338651_6	Putative malate dehydrogenase	LOC100274264	At1g53240	m, cp, p	0, 1	X	1.12577			Mitochondria	(K)LNPLVSSLSLYDIAGTPGVAADVSHINSPALVK(G)	(K)VAILGAAGGIGQPLSLLmK(L)
TC348484_6	Putative V- ATPase E	ACG31413	At1g64200	cyt, cp, v	0	X	0.517068	M		Cytoplasm	(K)KIEYSmQLNASR(I)	(K)ELLLVSHNHHEYK(N)	(K)VLQAQDDLVNK(M)	(K)DLIVQGLLR(L)	(K)IEYSMQLNASR(I)
TC322113_5	Peroxin 11	LOC100286006	At1g01820	p, er, cp	0, 3	X	1.84863			Cytoplasm	(K)FVSNGQPGTAQEVDR(S)	(R)DTDKYENEQYQDK(M)	(K)GTPLTLVLLGK(S)
TC323575_6	hyp prot	LOC100381647	no close homologue	cyt	0,1	X	1.11041				(K)ADEADAAAER(V)	(R)AKADEADAAAER(V)
TC368683_6	Lipoxygenase	ABF01001	At3g45140	cp	0, 1	X	0.904355		11	Chloroplsat/Stroma	(R)QTIAGLNPLcIQLLTEFPIK(S)	(R)GEDGELELTIK(D)	(K)TLLLELVSSELDAK(S)	(K)NMPVEEGGPGEEmEK(F)	(K)SKLDPEVYGPAESAITK(E)	(K)SDEAVAADPELR(A)	(R)ELQDATLYASR(T)	(R)EALINADGIIEESFWPGK(Y)	(K)LVEDTTDHVLR(F)	(K)LDPEVYGPAESAITK(E)	(R)AVDDIGDLLGK(T)	(R)YTMEINALAR(E)
TC344047_5	Steroid membrane binding protein	LOC100282951	At3g48890	m, cp, n, cyt	0, 1	X	0.880716			Secreted (1 TM)	(K)GQIYDVTQSR(M)	(R)MFYGPGGPYALFAGK(D)	(K)APTTTTTEEKPR(E)
TC318736_5	Phosphoglycerate kinase	LOC100281237	At1g56190	cp	0		1.07642		2,3,4,5,6,8,10,11	Chloroplast/Stroma and Cytoplasm	(K)GVTTIIGGGDSVAAVEK(V)	(K)GVSLMLPTDVVIADK(F)	(R)LSELLGIQVQK(A)	(K)TVIWNGPMGVFEFDK(F)	(K)KLAELSGK(G)	(K)VILSSHLGRPK(G)	(K)SVGELTEADLEGKR(V)	(K)ADDVIGPEVEK(L)	(R)FYKEEEKNDPEFAQK(L)	(K)FAVGTEAVAK(K)	(K)IGVIESLLEK(C)	(K)FLKPSVAGFLLQK(E)	(R)ADLNVPLDENQNITDDTR(I)	(K)LVAALPNGGVLLLENVR(F)
TC319254_5	Carbonic anhydrase	LOC100280439	At1g70410	cp	0		0.777525			Cytoplasm	(K)DGAPDNFHFVEDWVR(I)	(K)KPELFEPLK(S)	(R)ALLSLQDGAPDTFHFVEDWVK(I)	(K)EAVNVSLENLK(T)	(K)EGLANGTLK(L)	(K)LVGAHYDFVK(G)	(K)YTGIGSAIEYAVcALK(V)	(R)LTSGFQQFK(V)	(K)LIGAHYDFVSGEFLTWK(K)	(K)YAGTGSAIEYAVcALK(V)	(K)EHASVPFDDQcSILEK(E)	(K)EAVNVSLQNLK(S)	(K)EKPSTDTPTSSLLQNQKPSQPPPPPSK(A)	(K)VNVYDKKPELFGPLK(S)	(R)NIAAMVPGYDK(T)	(K)TEVYDKKPELFEPLK(S)	(K)EAVNVSLENLKTYPFVK(E)	(K)KPELFGPLK(S)	(R)VcPSVTLGLQPGEAFTVR(N)
TC340816_6	RuBisCO LSU	NP_043033	ArthCp030	cp	0		1.66156	BS	Sirpiö 2007		(R)mSGGDHIHSGTVVGK(L)	(R)VALEAcVQAR(N)	(R)EITLGFVDLLR(D)	(R)GGLDFTK(D)	(K)TFQGPPHGIQVER(D)	(R)FVFcAEAIYK(A)	(K)LTYYTPEYETK(D)	(K)GHYLNATAGTcEEmIK(R)	(K)GHYLNATAGTcEEmIKR(A)	(R)DNGLLLHIHR(A)	(K)DTDILAAFR(V)	(K)DDENVNSQPFmR(W)	(R)ELGVPIVmHDYLTGGFTANTTLSHYcR(D)	(R)GGLDFTKDDENVNSQPFMR(W)
TC315954_4	Cytochrome P450-like protein/ AOS	ACN27878	At5g42650	cp	0, 2	X	0.874064		1,2,3,5,8	Chloroplast/Stroma	(R)EEAcHNLLFATTFNSYGGLK(V)	(K)QLLFSLLLSR(K)	(K)VLFPGLLANVASGGEK(L)	(K)DVPGSYGLPLVGAVR(D)	(K)DLFTGTYmPSTSLTGGYR(V)	(K)KDLLVESHDAVFQVR(K)	(K)SFPVLFDMDK(V)	(K)VTLAAVER(M)	(R)VFGDTAGDFVPDR(F)	(R)YDTFTAEVGK(E)	(R)VcSYLDPSEPTHTK(V)	(K)ELLGTSVIFTGVTK(A)	(R)KGEmLFGYQPcATK(D)	(R)DRLDFYYFQGQDK(Y)	(K)DLLVESHDAVFQVR(K)	(R)LDFYYFQGQDK(Y)	(K)SFPVLFDmDKVEK(K)	(K)QALDTAEGLGLSR(E)	(R)SNFSSLLATVEAELAK(G)
TC326166_6	outer envelope put. pore protein	LOC100382679	At5g42960	cp	0		1.09348		1,3,11	Cytoplasm	(K)VATmFDLSDQPK(A)	(R)GLTLTLEKPGAFLVDLKPHNQDVR(F)	(K)LLGLEWSR(D)	(K)ASATEAVFANGPSLR(G)	(K)ATAATSLAAPAGDLR(L)	(K)YTYAHGVER(L)	(R)LTTIEPLFDTNK(N)	(K)SALVLDK(R)	(R)VSLTYTHSTSLAAPAPPSR(T)	(K)NAWEFAVTR(K)	(K)VSLSHTLGSGGcR(V)
TC360353_5	Rubisco small subunit	LOC100279574	At5g38410	cp	0		1.32231		15	Chloroplast/Stroma	(K)KFETLSYLPPLSTDDLLK(Q)	(R)NGWIPcLEFSK(L)	(R)ENSTSPcYYDGR(Y)	(K)ELQEAIAAYPDAFHR(V)	(K)FETLSYLPPLSTDDLLK(Q)	(K)LPmFGcTDATQVYK(E)	(R)VIGFDNVR(Q)
TC316324_5	Actin	LOC100304239	At5g09810	cytsk	0, 1	X	1.0302		3,4	Cytoplasm	(K)DLYGNIVLSGGTTmFPGIADR(M)	(K)AEYDESGPAIVHR(K)	(R)TTGIVLDSGDGVSHTVPIYEGYALPHAILR(L)	(K)DAYVGDEAQSK(R)	(R)AVFPSIVGRPR(H)	(K)AGFAGDDAPR(A)	(R)GYSFTTTAER(E)	(R)VAPEEHPVLLTEAPLNPK(A)	(K)SYELPDGQVITIGAER(F)	(K)LAYVALDYDQELENAK(S)
TC340493_6	elongation factor 1 alpha	ACG34498	At5g60390	cyto	0		0.631654	M		Cytoplasm	(R)VETGVIKPGmVVTFGPTGLTTEVK(S)	(K)IGGIGTVPVGR(V)	(K)STTTGHLIYK(L)	(K)NmITGTSQADcAVLIIDSTTGGFEAGISK(D)	(R)GFVASNSKDDPAK(E)	(K)YYcTVIDAPGHR(D)	(R)EHALLAFTLGVK(Q)
TC324954_5	Oxygen-evolving enhancer protein 3-1	ACG27417	At4g05180	cp, m	0.1	X	0.722376		7,11,15	Chloroplast/Stroma	(K)TSAQDIINLKPLIDKK(A)	(R)FYLQPLPPAEAVAR(V)	(K)LFSTIDDLDHAAK(I)	(K)KAWPYVQNDLR(L)	(K)DALGDVLAK(L)	(K)TSAQDIINLKPLIDK(K)	(K)IGAPPPPSGGLPGTLNSDQAR(D)
TC316200_5	Hypersensitive-induced response protein	NP_001104972	At5g62740	cyt, cp, n	0		0.609123	M		Cytoplasm	(R)SQIQAYVFDVIR(A)	(R)DSVLGFSVNVPGTTAK(D)	(K)TKDNVFVNVVASIQYR(A)	(R)QAIVDGLR(D)	(R)DGLLQGSSVAK(H)	(K)DVMDMVLITQYFDTmK(E)	(K)LHLDDAFEQKDEIAR(A)	(R)VAGQLTLR(L)	(K)YLSGLGIAR(Q)	(K)ASSVFIPHGPGAVR(D)	(R)AmNEINAAAR(L)	(K)DNVFVNVVASIQYR(A)
TC316769_6	translation elongation factor 1 alpha	ACR38047	At5g60390	cyt	0		1.57512			Cytoplasm	(R)VETGVIKPGmVVTFGPTGLTTEVK(S)	(R)GYVASNSKDDPAK(E)	(K)IGGIGTVPVGR(V)	(K)STTTGHLIYK(L)	(K)NmITGTSQADcAVLIIDSTTGGFEAGISK(D)	(K)YYcTVIDAPGHR(D)	(R)EHALLAFTLGVK(Q)
TC316350_6	RubisCo activase	NP_001104921	At2g39730	cp	0		1.97479	BS	10,11	Chloroplast/Stroma	(K)mScLFINDLDAGAGR(M)	(K)SYNFDNmmDGFYIAK(G)	(R)WVSETGVENIAR(K)	(K)SFQcELVFAK(M)	(K)mGITPImmSAGELESGNAGEPAK(L)	(R)VPIIVTGNDFSTLYAPLIR(D)	(K)VPLILGIWGGK(G)
TC316810_5	Pore-forming toxin-like protein Hfr-2, aerolysin, agglutinin	LOC100194135	no close homologue	cyt, cp	0	X	0.540608	M			(K)GHNIFDDGGFGEVHADPIK(V)	(R)EAVNAGSmPSK(N)	(K)EScLNASIPSVR(K)	(R)GVNSFGFK(S)	(R)DTLFEVVR(V)	(R)mVEGYPYLQFASDDIGDPSVR(F)	(R)LVSSGIIGK(G)	(R)NLGNNHIcHR(L)	(R)FTTYNYmIDGK(R)	(R)VGDDADAVYGLR(N)
TC317595_5	PutNADH-ubiquinone oxidoreductase 20 kDa SU	LOC100192583	AT5g11770	cp, m	0,1	X	2.86293	BS		Mitochondria	(K)VYDQmPEPR(W)	(K)TAEFVVSK(V)
TC354315_5	Hexokinase 2	ACG44289	AT4g29130	cp	1	X?	2.924	BS	9	Secreted (1 TM)	(K)SLDFESLNPGEQIYEK(M)	(K)VAALVNDTVGTLAGGR(Y)	(K)LLGDFSQQR(T)	(R)KAAAVIEEVEQR(L)	(R)TEGEDFHLPDGK(Q)	(R)LAAAGIYGILK(K)	(K)AAAVIEEVEQR(L)	(K)LKDILGVPDTSLEAR(Y)	(K)mISGmYLGEIVR(R)	(K)LAHDASLFGDVVPPK(L)	(K)LEQLFILR(T)	(R)GIADAmVEEmER(G)
TC316358_5	Cytochrome f	NP_043037	ArthCp035	cp	1,2	X	1.09463		Sirpiö 2007		(K)YSEIVFPILSPDPATK(K)	(K)EKGGYEISIVDASDGR(Q)	(K)GGLNVGAVLILPEGFELAPPDR(I)	(K)IGNLSFQSYRPNK(K)
TC315981_5	hydroperoxide lyase, P450	ACF87703	AAC69871	cp	3,2	X	0.832048				(R)VVAIVDAAAFTALFDPDLVDKR(D)	(R)ASVGAmLDAVDAEFGK(D)	(R)VGVYLDTQEEEHAR(V)	(R)DILIGPYNPGAGFTGGTR(V)	(K)DGEFGFATVR(E)	(R)RYDDFEVEGTSFTK(L)	(K)HGAEAVAYAEAQHGIGK(K)	(K)EVVVDTAcmLLAELFR(R)	(R)mQPPVPLQFGR(A)	(K)TFAMDLLHR(S)	(R)YDDFEVEGTSFTK(L)
TC356229_6	Translation initiation factor 4alpha	ACN34609	At3g13920	cyt	0		0.869789			Cytoplasm	(R)GIYAYGFEKPSAIQQR(G)	(K)IQVGVFSATmPPEALEITR(K)	(K)mFVLDEADEmLSR(G)	(R)KGVAINFVTR(D)	(R)ILGSGVHVVVGTPGR(V)	(R)SRDHTVSATHGDmDQNTR(D)	(R)VLITTDLLAR(G)	(K)GLDVIQQAQSGTGK(T)	(K)RDELTLEGIK(Q)	(R)ALGDYLGVK(V)
TC319789_4	Lipocalin-1 (tmp-ind.)	LOC100272963	At5g58070	cyt, cp?	0	?	0.736799			Cytoplasm	(R)LLEDGATVHVLNETWSK(G)	(K)TSIDEDVYNQLVER(A)	(R)WYEIASFPSFFQPR(D)	(R)AKEEGYDVSK(L)	(R)TPQDDPPPESDAAPTDTK(G)	(K)SGGGGQQmTVVR(G)	(R)KTSIDEDVYNQLVER(A)
TC315936_2	carotinoid cleavage dioxygenase	NP_001105815	At3g63520	cyt	0		2.38946			Cytoplasm	(R)VPYGFHAFFVTEDQLAR(Q)	(K)FDLHAEPESGVK(E)	(K)QLSVSAVDFPR(V)	(R)FGSEAIFVPK(H)	(K)VLEDGDLQTLGLLDYDKR(L)	(K)ELEVGGNVQGIYDLGPGR(F)	(R)YVYcTILDSIAK(V)	(K)TmSADPVAVVELPNR(V)	(K)LmALSEADKPYVVK(V)
TC366082_1	NADH-ubiquinone oxidoreductase	LOC100282690	At2g20360	cp. M	0,2	X	1.06679			Mitochondria	(K)SNVVINLIGR(E)	(K)GGPSFGSTVSEK(M)	(K)IQPVYVIDVAAAIVNSLKDDGTSmGK(I)	(K)mGSQVLVPFR(G)	(K)IQPVYVIDVAAAIVNSLK(D)	(R)YLVQQLAK(M)	(R)KGGPSFGSTVSEK(M)	(R)SSVSGIVATVFGATGFLGR(Y)	(K)AAGEQSVFK(E)	(R)FIQVScLGASPSSESR(M)
TC362113_1	14-3-3-like protein GF14-6	NP_001105350	At5g16050	pm, cp, n,	0	X?	1.03119			Cytoplasm	(K)DSTLImQLLR(D)	(R)IISSIEQKEEGR(G)	(K)QAFDEAISELDTLSEESYK(D)	(K)AAQDIALAELAPTHPIR(L)	(R)IISSIEQK(E)	(K)DAAENTmVAYK(A)	(K)LLESHLVPSSTAPESK(V)	(R)KDAAENTmVAYK(A)	(K)TVDSEELTVEER(N)
TC352457_6	Long chain Acyl-CoA synthetase	LOC100285568	At2g04350	ER	2,3	X	1.04792			Cytoplasm (2 TM)	(K)LQHGEYVSLGK(V)	(K)LIDWPEGGYLTADLPMPR(G)	(R)GEIVIGGPNITK(G)	(R)FVLSGGAPLSGDTQR(F)
TC317846_6	Elongation factor 2	LOC100285098	At1g56070	cyp, cp, n	0		0.279849	M		Cytoplasm	(R)VIYASQLTAKPR(L)	(K)STLTDSLVAAAGIIAQEVAGDVR(M)	(K)AFLPVIESFGFSSQLR(A)	(R)VENLYEGPLDDVYATAIR(N)	(K)STGISLYYEMTDESLK(N)	(R)LYmEARPLEEGLAEAIDDGR(I)	(R)VIENANVImATYEDK(L)
TC370414_4	Fructose-bisphosphate aldolase (ALDP)	LOC100273196	At4g38970	cp	0		3.75588	BS	10,11,14	Chloroplast/Stroma	(K)GLVPLAGSNNESWcQGLDGLASR(E)	(R)LASIGLENTEANR(Q)	(K)YTSDGEAAEAK(E)	(K)ANSLAQLGK(Y)	(R)YAAISQDNGLVPIVEPEILLDGEHGIER(T)	(R)TVVSIPNGPSELAVK(E)	(R)EAAYYQQGAR(F)	(R)GILAmDESNATcGK(R)	(K)IVDILAEQGIVPGIK(V)	(K)AAQDALLLR(A)
TC316054_5	Actin	LOC100191561	At5g09810	cytsk	0		0.760686		3,4	Cytoplasm	(R)GYSFTTSAER(E)	(K)EEYDESGPAIVHR(K)	(K)DLYGNIVLSGGSTmFPGIADR(M)	(R)TTGIVLDSGDGVSHTVPIYEGYALPHAILR(L)	(K)DAYVGDEAQSK(R)	(K)LAYIALDYEQELETAK(N)	(R)AVFPSIVGRPR(H)	(K)AGFAGDDAPR(A)	(R)VAPEEHPVLLTEAPLNPK(A)	(K)SYELPDGQVITIGAER(F)
TC316028_5	ATPase subunit 1	YP_588408	At2g07698	cp, m	0	X	0.1695	M		Secreted (3 TM)	(R)VVSVGDGIAR(V)	(R)TGSIVDVPAGK(A)	(K)AVDSLVPIGR(G)	(K)NILSTINPELLK(S)	(R)mINFYTNLK(V)	(R)AAELTTLLESR(M)	(R)GIRPAINVGLSVSR(V)	(K)TAIAIDTILNQK(Q)	(R)VVDALGVPIDGK(G)
TC320406_4	Endoplasmin, HSP90	LOC100285108	At4g24190	v,er, pm, cp	1,2	X	0.560914	M		Secreted	(R)ELISNASDALDK(I)	(R)KLAEEDPDEYSNK(D)	(K)ImQAQTLSDSSK(Q)	(R)VFISDEFDDLLPK(Y)	(K)LASLDEYISR(M)	(R)FLSLTDKEVLGEGDTAK(L)	(K)LGIIEDATNR(N)	(K)GIVDSDTLPLNVSR(E)	(K)ALESENVDSVK(I)	(R)LmDIIINSLYSNK(D)
TC344498_4	Germin, cupin-2	LOC100272933	AAB51566	cp	1	X	1.46508				(K)SSVTANDFYFHGLAGQGK(I)	(K)AAVTPAFVGQFPGVNGLGISAAR(L)	(K)VTFLDDAQVKK(L)
TC337494_1	Heat shock protein 81-1	LOC100384473	At5g56030	cyt, n, cp	0,1	X	0.421869	M	Kriechbaumer 2012	Secreted	(K)GIVDSEDLPLNISR(E)	(R)KPEEITKEEYAAFYK(S)	(K)SDLVNNLGTIAR(S)	(K)LGIHEDSTNR(N)
TC316877_4	Nucleoside diphosphate kinase	LOC100283650	At4g23900	m, cp	0, 1	X	1.47926			Mitochondria	(R)KLIGATDPQK(S)	(R)NIIHGSDGPETAK(D)	(K)ELVSYTSNAEK(W)	(R)GDLAIVVGR(N)
TC325228_6	Allene oxide synthase	LOC100279433	At5g42650	cp, m	0,2	X	1.06633		1,2,3,5,8,14	Chloroplsat/Stroma	(K)KGEmLFGYQPcATK(D)	(K)DLLGSSVVFTSVTK(A)	(K)DLQVQSHDAVFQVK(K)	(R)YDTFTADIGK(D)
TC341412_4	Peroxiredoxin Q	LOC100283690	At3g26060	cp	0,1	X	0.825128		1,3,6,8,11,14	Chloroplast/Stroma	(K)YRLPFTLLSDEGNR(V)	(K)KAGAEVIGISGDDAASHK(A)	(K)QGVVQYVYNNQFQPEK(H)	(K)DQNGKPVSLNK(F)	(R)LPFTLLSDEGNR(V)	(K)AGAEVIGISGDDAASHK(A)	(K)EWGVPSDLFGTLPGR(Q)
BG549852_4	ATP synthase chain 9	LOC100282566	At4g32260	cp	0,2	X	0.915553		1,3,7,8,11	Chloroplast/Lumen	(K)ETTAELEAK(L)	(R)SRVEAELVEALANLEAQKEEAVK(A)	(K)ALDAQIASLSDEIVKK(V)	(R)VEAELVEALANLEAQKEEAVK(A)	(K)QLEDQAAAImK(A)
TC335616_3	protoporphyrinogen IX oxidase	NP_001105564	At4g01690	cp	0,1	X?	1.29977		11	Mitochondria	(R)HGVGDVLVTEAR(A)	(R)FYYPPVAAVTVSYPK(E)	(R)VLLLNYIGGATNTGIVSK(T)	(R)LEETGGSIIGGTIK(T)	(K)mLINSTAVDPLVLGVR(V)	(K)TESELVEAVDR(D)	(K)LRPVPSKPADLPFFDLmSIPGK(L)	(K)GLAmLPNAITSSLGSK(V)	(R)SQGVETLGTIYSSSLFPNR(A)
TC317313_5	ATPase1	NP_001105360	At5g62670	pm	9	X	0.676387			Cytoplasm (9 TM)	(K)GPGDGVYSGSTVK(Q)	(K)LGDIIPADAR(L)	(K)IDQSALTGESLPVTK(G)
TC338637_5	Mitochondrial processing peptidase beta subunit	LOC100283246	At3g02090	m, cp	0		1.3247			Mitochondria	(R)AAINDIAESVMGFNTNYK(D)	(K)HEDIVEQAK(K)	(K)DTGLFGVYAVAK(A)	(R)VTEEDVIR(A)	(K)EDLENYIATHYTASR(M)	(K)LSTDPTTTNmLVSK(Q)	(R)mVITAAGNVK(H)	(R)RIPTPELFAR(I)	(K)QPASFTGSEVR(I)	(K)HmGSELVQR(A)
TC315995_5	Luminal binding protein, HSP 70 homologue	NP_001105893	At5g42020	er, cyt, cp	0		1.18012			Secreted (1 TM)	(R)LSQEEIDR(M)	(R)VEIESLFDGTDFSEPLTR(A)	(K)LADKLEAEEK(E)	(R)EAEEFAEEDKK(V)	(K)NQAAVNPER(T)	(K)mKDTAEAYLGK(K)	(R)ITPSWVAFTDSER(L)	(R)IINEPTAAAIAYGLDK(K)	(K)VFSPEEISAmILGK(M)	(R)FEELNNDLFR(K)	(K)DAGVIAGLNVAR(I)
TC340159_5	Glyceraldehyde-3-phosphate dehydrogenase 2	NP_001105700	At3g04120	cyt	0		0.794748			Cytoplasm	(K)VIHDNFGIIEGLmTTVHAITATQK(T)	(K)TLLFGEKPVTVFGIR(N)	(R)SSIFDAK(A)	(R)NPEEIPWGEAGAEYVVESTGVFTDKDK(A)	(R)VPTVDVSVVDLTVR(I)	(K)AGIALNDHFIK(L)
DR962318_4	LEA protein	LOC100191638	At2g44060	cyt	0		0.773239			Cytoplasm	(K)IPVSLVFDDIK(S)	(R)VVLLVDVPIIGR(V)
TC316719_4	Beta-cyanoalanine synthase, Cys synthase 1	ADG60236	At3g61440	m, cp	0,3	X	0.579165	M		Mitochondria and Cytoplasm	(R)AFGANLVLTDPAK(G)	(K)LEFLQPSFSVK(D)
TC320029_5	Translational elongation factor Tu	LOC100283194	At4g20360	cp	0		0.715526	M	1,2,3,4,5,6,8,11,15	Chloroplast/Stroma	(K)TTLTAALTmVLASVGGSAPK(K)	(R)GITINTATVEYETETR(H)	(K)IGDTVDIVGIR(D)	(R)QTDLPFLLAVEDVFSITGR(G)	(R)ELLSNYEYDGDDVPIVAGSALK(A)	(K)EHILLAK(Q)	(K)DMVDDEELLELVELEVR(E)	(K)ALEALmVNPALK(R)	(K)TmDDAmAGDNVGLLLR(G)	(K)KYDEIDAAPEER(A)	(K)TVGAGVINK(I)
TC318675_6	Dihydrolipoamide S-acetyltransferase	LOC541781	At1g54220	m, cp	0,1	X	0.374627	M		Mitochondria	(K)GLGAIAEEVK(Q)	(K)ISINDLVIK(A)	(R)VIDGAIGAEFLK(A)	(R)GELNPLQDASGGK(K)	(R)GELNPLQDASGGK(K)
TC366222_4	Agglutinin	LOC100275466	no close homologue	cp, cyt	0	X	0.5416	M			(R)GVNSFGFK(S)	(K)GDNGLYLSAR(T)	(R)TVEGHPYLQFASEDIGDPSVR(F)	(K)IEEAVLSR(K)	(K)IDEDGVYALR(N)
TC316483_5	glycolate oxidase	ACN28768	At3g14420	per, cyt	0,1	?	1.1085			Cytoplasm and Mitochondria	(K)NFEGLDLGK(M)	(K)WLQTITTLPILVK(G)	(K)IDmTTTVLGFK(I)	(K)AIALTVDTPR(L)	(R)GQLPVFVDGGVR(R)	(K)mDQAADSGLASYVAGQVDR(T)	(K)ISmPImVAPTAmQK(M)
TC369863_4	Putative ABC protein	LOC100194270	At1g02520	cyt, cp, m	0	X	0.990237				(R)DPSILLLDEATSALDAESEHYVK(S)	(K)STIINLLLR(L)	(R)IGFVGQEPR(L)	(R)IGFVGQEPR(L)
TC336849_6	Beta-D-glucosidase	NP_001105892	At5g44640	cp, cyt	0		0.768715			Secreted (1 TM)	(K)GTVEGGINQDGIDYYK(K)	(R)ERLPFFSDK(Q)	(R)IGLAFDVMGR(V)	(R)VPYGTSFLDEQAK(E)
TC316452_4	Catalase isozyme 2	P12365	At4g35090	perox, cp, m	0		1.87809	BS		Cytoplasm	(R)APGVQTPVIVR(F)	(R)FSTVIHER(G)	(R)GPILLEDYHLVEK(L)	(R)LGPNYLLLPANAPK(C)
TC315896_5	aldehyde dehydrogenase	NP_001105891	At1g23800	m, cp	0,2	X	0.17465	M		Mitochondria	(R)TGEVIAHVAEGDAEDINR(A)	(K)IAFTGSTDTGK(I)	(R)ANASQYGLAAGVFTNSLDTANTLTR(A)	(R)YGVDGGATLVTGGDR(L)	(K)VGPALAcGNTLVLK(T)
TC335301_4	ATP synthase B chain (ATPase SU I)	NP_043021	ArthCp008	cp	0,1	X	1.08335				(R)EKENLINATSISLEQLEK(S)	(K)VELEADEYR(M)	(K)SKNETLYFEK(Q)	(K)ENLINATSISLEQLEK(S)	(K)GTLEQLEK(A)
TC339273_4	actin 7	LOC100283878	At5g09810	cytsk	0, 1	?	0.498389	M	3,4	Cytoplasm	(R)HTGVmVGmGQK(D)	(K)DAYVGDEAQSK(R)	(K)AGFAGDDAPR(A)
TC331885_6	Putative NADPH dehydrogenase	LOC100275557	At4g05020	cyt, n, cp,	0, 2	X	1.87096	BS		Cytoplasm	(R)ASLPFLNEEER(K)	(R)KVmEDISEIFR(V)	(K)FLPATAQVASQQGQYLAR(C)	(R)ITNFAEDK(F)	(K)ALSLVDSQVK(F)	(K)mKDAEENPEGPIR(I)	(K)ESVELNIEEFKK(A)
TC319167_4	V- ATP synthase SU-H	LOC100280574	At3g42050	cyt, n, cp, pm	1	X	0.686561			Cytoplasm	(R)APLLEEDGPAYIR(V)	(R)AALFYDQSLSGEDIYEPFLR(L)	(K)LTSTHDVLR(G)
TC333482_4	sucrose phosphate synthase	NP_001105694	At1g04920	cyt, n, pm	0		0.327712	M		Cytoplasm	(K)LIDKYDLYGSVAFPK(H)	(R)ELANLTLImGNR(D)	(K)ISGFTLSTAmPLSETLQLLQLGK(I)	(K)mLQVIQEVFR(A)
TC337503_6	NADH-ubiquinone oxidoreductase	LOC100191453	At5g37510	m, cp, cyt	0	X	0.84899			Mitochondria	(R)VEAAmVNAR(I)	(R)DALAVVAEVLHQVKPEEITGVAGK(L)	(R)LNEDINEEWISDK(T)	(K)LSDAESmmALK(D)	(R)SNYLmNTSIAGLEK(A)	(K)NPVIIAGAGLFER(E)	(K)GTETIDVTDAVGSNIR(V)
TC323795_5	Malate dehydrogenase [NADP]	ACN34079	At5g58330	cp	0,1	?	0.95854		10,11	Chloroplast/Stroma and Cytoplasm	(R)SSAASTAVSIVDAIR(S)	(K)LASGEVFGQDQPIALK(L)	(R)AALLDINGQIFADQGK(A)
TC317987_5	Allene oxide synthase	ACG28578	At5g42650	cp, cyt	0, 2	X	1.01596		1,2,3,5,8, 14	Chloroplast/Stroma	(K)QLLFSLLLSR(K)	(R)DVPGSYGLPLVGAVR(D)	(K)SFPVLFDMDK(V)	(R)KDDVIPVFR(S)	(R)DLFTGTYmPSTSLTGGHR(V)	(R)LDFYYFQGQDK(Y)	(K)SFPVLFDmDKVEK(R)	(R)VVAVLDAK(S)	(R)SNFSSLLATVESDLAEGGK(A)
TC330210_4	Osr40c1 protein; hydroxyproline-rich glycoprotein like	LOC100274379	At2g39050	cyt, cp?	0		1.37674			Cytoplasm	(R)FGGGGEPTVR(I)	(R)FSTQVKDEEGNPAFALVNK(A)	(K)LVPYNPGYQDESVLWTESR(D)	(R)LNFDAFHGDK(G)	(K)ADEGFSATVR(N)
TC316378_6	V- ATPase C-like	LOC100281241	At1g12840	cp	0,1	X	0.571823	M	10	Mitochondria	(R)VGTLDSLLALSDDLVK(S)	(K)SNVFVEGVSHK(I)
TC371413_1	NADH dehydrogenase 7	YP_588347	ArthMp043	m, perox, cp	0,1	X	1.54921				(K)LLEFYER(V)	(R)LVDIGTVTAQQAK(D)
TC317800_5	V-ATPase C	ACR36866	At3g28715	cyt	0	X	0.596031	M		Cytoplasm	(R)ISYGESQMLDK(A)	(R)AVNITINSIGTELTR(D)
TC318512_6	Receptor-like protein kinase LRR	LOC100279562	At2g26730	pm, v, ex	2	X	0.616371			Secreted (1 TM)	(R)SALLAFLTATPHER(R)	(R)LPGVGLVGAIPPGTLGR(L)	(R)VLGTVPDDVLQLASLK(A)
TC363551_2	Stomatin-like protein	NP_001104970	At4g27585	m, cp	0	X	2.7584	BS		Mitochondria	(R)QAmEmQAEAER(K)	(K)TLGSGFHLLIPAVDR(I)	(K)LAEQYIEAFSNLAQK(T)	(R)LVSDAmTTEGSAK(A)	(K)ESGETSPAPSSEASK(T)
TC332628_4	Putative ATP synthase	LOC100193873	At2g21870	m, cp	0	X	0.508408	M		Mitochondria	(K)NmATLLAEFDK(I)	(R)TYLNTLQQLR(I)	(R)EKADLLSDSQR(I)	(K)ITIDPDDPAAVSR(Y)
TC315950_5	NADH dehydrogenase (ubiquinone) activity	LOC100282384	At5g08530	cp, m	0	X	#DIV/0!	BS		Mitochondria	(K)AVQSGLGTAAVIVmDK(S)	(R)RGPEWFASFGR(K)	(R)GGWDNLLAVIPGGSSVPLLPK(H)
TC344916_4	NADH- dehydrogenase SU9	CAI23792	nad9	m	0	X	1.16629				(R)VVSEPIEmTQEFR(Y)	(R)VQTSADEVTR(I)
TC321389_4	Put tocopherol polyprenyltransferase	LOC100280305	At3g11945	cp	6?	X	0.854563		ncbi	Chloroplast	(R)GTALGSIALVAR(A)	(R)ADAAGAAPLSK(T)
AW313285_3	Histone H4	EU959175.1	At1g07660	n	0		0.384933	M		Cytoplasm and Mitochondria	(K)TVTAmDVVYALK(R)	(K)IFLENVIR(D)	(R)ISGLIYEETR(G)	(R)DNIQGITKPAIR(R)
TC316922_6	Carbonic anhydrase	LOC100285064	At1g70410	cyt	0		0.238822	M		Cytoplasm	(K)KPELFEPLK(A)	(K)EGLANGTLK(L)	(K)YTGIGSAIEYAVcALK(V)	(K)EAVNLSLENLK(T)	(K)DHASVPFDDQcSILEK(E)	(R)NIAAmVPAYDK(T)	(K)TEVYDKKPELFEPLK(A)	(R)VcPSVTLGLQPGEAFTVR(N)
TC325677_5	ATP-dependent Clp protease; ClpC	LOC100216618	AT5g50920	cp, m	0	X	2.20012	BS	1,2,3,4,5,6,8,11	Chloroplast/Stroma	(K)AIDLIDEAGSR(V)	(K)TAIAEGLAQR(I)	(R)VIGQDEAVVAISR(S)	(K)VPEPTVDETIEILR(G)	(K)VITLDmGLLVAGTK(Y)
TC354352_4	plastid lipid-associated protein; fibrillin-like	LOC100284078	At4g22240	cp	1	X	1.45151		14,15	Chloroplast/Lumen	(K)FELFGQNIDLSPLK(G)	(K)VLELITQLETR(N)	(R)GDGSSIFVLFK(E)	(K)GIFSSIENAASSVAK(T)	(K)FSGPLATTSVATNAK(F)
TC372301_4	Zeaxanthin epoxidase	LOC100285076	At5g67030	cp	1	X	0.258704	M	11	Chloroplast/Lumen	(R)mTLQQILAR(A)	(K)VTAILEDGR(I)
TC317982_6	Putative aminolevulinate dehydratase	LOC100284052	At1g69740	cp	0		0.617566		10	Chloroplast/Lumen	(R)AGADVILTYFAR(H)	(R)DVGVNSFVLFPK(V)	(R)AGADVVSPSDmmDGR(I)	(R)EALDSNPR(F)
TC359660_5	Clp-C-like	LOC100383416	AT5g50920	cp	0		0.994001		1,2,3,4,5,6,8,10,11	Chloroplast/Stroma	(K)VImLAQEEAR(R)	(R)LGHNFVGTEQILLGLIGEGTGIAAK(V)	(R)VLELSLEEAR(Q)	(R)VLELSLEEAR(Q)
TC330125_6	Sedoheptulose-1 7-bisphosphatase	NP_001148402	AT3G55800	cp	1	X	14.7076	BS	10	Chloroplast/Stroma	(R)LLFEVAPLGFLmEK(A)	(R)YTGGmVPDVNQIIVK(E)	(K)LTGVTGGDQVAAAmGIYGPR(T)	(R)FEETLYGSSR(L)
TC318599_4	Geranylgeranyl hydrogenase	LOC100283007	AT1G74470	cp	2	X	1.97365	BS	11	Chloroplast/Lumen	(K)GGVETVLIER(K)	(K)LAVNTIGSLVR(A)	(K)mISPSNVAVDIGR(T)	(R)VAVVGGGPAGGAAAEALAK(G)	(R)VTLVGDAAGYVTK(C)
TC316686_6	Expressed protein	LOC100192648	AT1G65270	cp, m, er, pm	1	X	0.721242			Secreted	(K)TFAHGTQTLTK(L)	(R)LPSNVLDTTK(K)
TC332305_5	OEE3/ PsbQ-like protein	LOC100273120	AT3g01440	cp	0	X	1.2809	BS	7,11,15	Chloroplast/Stroma	(R)LFDSFETLQEAVTAK(D)	(K)LISAAEDKPPFVDLANR(L)	(R)STAFDLLALEDLLGK(D)	(K)EINNAETGTR(S)	(K)LILQELmAK(M)
TC342173_4	Ca- dependent lipid-binding protein	LOC100285684	AT1G20080	cyt, er, cp, ex	1	X	0.931118			Secreted (1 TM)	(K)LLGADVmAIPGLYR(F)	(K)TmDPNDVQNEK(S)
TC319178_6	Ptr-ToxA binding/ thylakoid formation prot. 1	LOC100193314	AT2G20890	cp	1	X	0.269549	M	11	Chloroplast/Lumen	(R)FFAVGLFR(L)	(K)AYITALNEDPDQYR(A)
TC316132_6	calreticulin	CALR_MAIZE	At1g09210	er, cp, cyt, m	0		1.12029	BS		Secreted (1 TM)	(R)FYAISAEYPEFSNK(D)	(K)GIQTSEDYR(F)	(K)SGTLFDNIIITDDPALAK(T)
TC328381_6	Aldo/keto reductase	LOC100191774	At1g06690	cp	0	X	2.51763		11,14	Chloroplast/Stroma	(R)KEQVDVAVATK(F)	(K)VALGGSGVAVTK(L)
TC316061_4	hypersensitive-induced response protein	ACN36935/ ACG28639	At5g62740	cytsk, cyt, cp	0	X	0.473185	M		Cytoplasm	(K)YLAGLGIAR(Q)	(R)QAIVDGLR(D)	(K)mNLDDAFEQK(N)	(R)AmNEINAAAR(L)	(R)DSVLAFSENVPGTSAK(D)	(R)EQIQSYVFDVIR(A)
TC351216_5	Putative DnaJ protein	LOC100382361	At2g22360	cp	0		3.06151	BS	11,13	Chloroplast/Lumen	(K)VSYIDAILGTTVK(V)	(K)VPTVDGTVDLK(I)	(K)IPSGTQPGTTLVmSK(K)
TC343213_4	ATPase subunit 8-like	ACZ65561	NP_085508	cp, v, n, m	1	X	0.596192	M		Secreted (1 TM)	(K)ITLISDFGEISGSR(G)	(R)SKDPNNLEDILR(K)	(R)KITLISDFGEISGSR(G)
TC350374_4	Putative NAD Ubiquinone oxidoreductase	LOC100280404	At5g37510	cyt, cp	0	X	1.15011		ncbi	Mitochondria	(K)AVVENFYmTDAITR(A)	(K)LPDDAFVVYQGHHGDK(G)	(R)ISTVAPNLVHVDER(E)	(R)EDQVALFSTIETVAK(K)	(R)ETPTISAEVKPPVK(Q)	(R)ALSEVAGAQLPYDSLSAVR(D)	(R)ANVILPSSAFSEK(E)
TC320634_6	Cytochrome c oxidase subunit 6b	LOC100272443	At1g22450	m	0	X	0.614583	M	7	Cytoplasm	(K)TPSLAEEYSLPPQEVPVEK(A)	(K)AAEEKPSSGTESEAAPSTNDETPPSVEDK(N)
TC349806_6	Phospholipase D	LOC100280155	At3g15730	cyt, cp	0	?	0.0345089	M		Cytoplasm	(R)DSEIAMGAYQPYHLATR(Q)	(R)SIQDAYINAIR(R)	(K)DYLTFFcLGNR(E)	(R)TLDTVHHDDFHQPNFEGGSIK(K)	(R)SIDGGAAFGFPETPDEAAR(A)
CO445942_5	ATP synthase delta chain	LOC100282837	At5g13450	m, cp	0	X	0.600393	M	ncbi	Mitochondria	(K)ALFGGTGNYASALFLTAAK(S)	(K)SNALDKVESEIK(A)	(K)AIAEIFADAGFSDVTK(N)
TC342417_5	50S ribosomal protein L6	LOC100285964	AT1G05190	cp, cyt	0		0.624631		1,3,6,8,11	Chloroplast/Stroma	(K)GPLGELSLSFPGDVK(I)	(K)LQLVGVGYR(A)	(R)TLTDNIIVGVSK(G)
TC324607_5	chloroplast FtsH protease	LOC100502422	AT1G50250	cyt, perox, cp	1	X	0.409388	M	11,15	Chloroplast/Lumen	(K)LELQEVVDFLK(N)	(K)EISKDEISDALER(I)
TC322853_6	aldo/keto reductase	LOC100193172	At5g53580	cp	0		1.85657	BS	AT_chloro; ferro et al 2010	Cytoplasm	(K)GLVSAVGVSNYGPK(Q)	(K)SPDDVVIATK(F)
TC320806_6	Harpin binding protein 1/ fibrillin-like	LOC100383635	At3g23400	cp	0		1.18739		7,11,14	Chloroplast/Stroma	(R)GLAASQEDLDR(A)	(K)LLSAVSGLNR(G)	(R)LLPITLGQVFQR(I)
TC320856_6	Putative fructose-bisphosphate aldolase	LOC100274515	AT4G26530	cp, cyt	0		0.253044	M		Cytoplasm	(K)TNmVTPGSDSPK(V)	(K)VLLEATLLK(T)	(K)VGPAGQGQPSELAVR(Q)	(R)LSSINLENVESNR(Q)
TC338918_5	Malate dehydrogenase cytoplasmic	LOC100280767	AT5G43330	cyt, cp	0		1.73926	BS	ncbi	Cytoplasm	(K)VLVVANPANTNALILK(E)	(R)LNVQVSDVK(N)	(K)mELVDAAFPLLK(G)
TC316651_5	Aspartyl protease-like protein	LOC100191778	At5g10770	cp, ex, m	0		0.623276			Secreted	(R)LPTGVYSALSK(A)	(R)VPEVTmAFAGGAALK(L)
TC354811_5	pyruvate dehydrogenase subunit	LOC100283617	AT3G06850	m, cp	1	X	1.33483			Chloroplast/Stroma	(K)FGSPLLNLPEVAIIALGR(I)	(R)FDDDENVYPSSIINVTVGADHR(V)	(K)TTFQNENKDQTIK(H)
CO445785_4	Ubiquinol-cytochrome c reductase SU7	LOC100384355	AT4g32470	m, cp, n	0	X	1.61031			Mitochondria	(K)HQYLPEDLQAQQVPFR(G)	(R)EALGALPLYQR(T)
TC318632_5	peptidylprolyl isomerase (cyclophilin)	LOC100282887	AT5g13120	cp	1	X	1.58256	BS	10,11,15	Chloroplast/Stroma	(R)IVIGLYGDDVPQTAENFR(A)	(K)VYFDISIGNPVGK(N)
TC367542_6	Putative alanine aminotransferase	LOC100501386	At1g70580	cyt, cp, perox	1	X	9.38611	BS	3,4,5	Cytoplasm	(K)LLEATGISTVPGSGFGQK(E)	(R)YLAmAPGGLGAYSDAR(G)	(R)DGYPSDPELIYLTDGASK(G)
TC323834_6	Palmitoyl-protein thioesterase	LOC100193420/ LOC100383375	AT3G60340	n, cp, cyt	0		2.99269	BS		Secreted (1 TM)	(R)GGYNIVGLSQGNLIGR(A)	(K)FVSVPGGHLGISK(G)
TC338668_4	Chloroplast 30S ribosomal protein S4	NP_043027	ArthCp024	cp	0		0.696646		ncbi		(R)STGQVLLQLLEmR(L)	(R)LDNILFR(L)	(R)LGmASTIPGAR(Q)
TC318483_6	Triosephosphate isomerase	LOC100193000	At2g21170	cp	0		1.33881		10,11	Chloroplast/Stroma	(K)VATPEQAQEVHAAVR(D)	(K)APDFATIINSVTAK(K)	(K)VIAcIGELLEER(E)	(K)AAYALSQNVK(V)
TC330579_6	Gibberellin receptor GID1L2/ carboxyesterase	LOC100283680	AT5G27320	cyt, cp	1	X	0.332547	M		Chloroplast/Stroma	(R)SYDVTmDASR(G)	(R)LQLAGLTAAIDAVER(R)
TC317260_6	Chloroplast ribosomal protein CL9	LOC100285012	AT3G44890	cp	0		0	M	3,6,8,11	Chloroplast/Stroma	(K)QIFGSVTAQDVVDIIK(S)	(R)VFETIGAFK(L)
TC370160_5	ferredoxin--NADP+ reductase	LOC100282643	At5g66190	cp	1	X	1.20641		7,10,11	Chloroplast/Stroma and Mitochondria	(R)LYSIASSALGDFGDSK(T)	(K)KQDEGLVTNK(Y)
TC368060_4	Annexin 2	CAA66901	AT5G65020	cp, cyt	0		0.558801	M	Pred. by Peltier 2002	Cytoplasm	(R)LALGGmGTDEDDLTR(V)	(R)TPAQLFAVK(Q)	(K)LLVPLVSAYR(Y)
TC367489_6	D-fructose-1 6-bisphosphatase	LOC100273700	At1g43670	cyt, cp	0		0.907486		ncbi	Cytoplasm	(K)KLDVLSNEVFVK(A)	(K)DKDNVTLEDVLQPGK(N)	(R)SPIFLGSYDDVEEIK(A)
TC356996_4	Plastidic aspartate aminotransferase	LOC100282625	At4g31990	cp	0		0.744121		10,11	Chloroplast/Stroma and Chloroplast/Lumen	(R)ISLAGLSLAK(C)	(R)TEELQPYVLNVVK(K)	(K)LNLGVGAYR(T)
DR816573_4	Abhydrolase 6	LOC100280362	At2g36290	cp	0		0.681314	M		Chloroplast/Stroma	(R)YLAYLETGVPR(D)	(R)TEESIALDIAELADNLQLGR(K)	(K)IPGSPGGPPVTATR(T)
TC316038_6	ATP synthase CF1 epsilon subunit	NP_043031	ArthCp028	cp	0	X	0.672371		S. Sirpioe, 2007		(K)EIILSTNSGQIGVLPNHAPINTAVDmGPLR(I)	(K)LNLYVLTPK(R)
TC315953_5	Hexokinase 2	LOC100170246	At2g19860	cp	1?	?	0.514203	M	9	Secreted (1 TM)	(K)LKDIVGVADTSLEVR(Y)	(K)VTALVNDTVGTLAGGR(Y)	(K)FVGTEGEDFQLPEGR(Q)	(K)mISGmYLGEIVR(R)
TC325117_5	Plastocyanin chloroplast precursor	LOC100281113	At1g76100	cp	1	X	0.924586		10	Chloroplast/Transmembrane (1 TM)	(K)NNAGFPHNVVFDEDEVPSGVDATK(I)	(K)AGDTITFK(N)
TC356635_6	Chloroplast ribosomal protein L14	ZemaCp059	ArthCp059	cp	0		0.196513	M			(R)IGDVIIAVIK(D)	(R)YDDNAAVIIDQK(G)	(R)VFGAVAEELR(E)
1The table indicates the preliminary protein name, TC number, LOC number (if available), closest At homologue, predicted localization, number of transmembrane regions (TM), predicted or known membrane association, ratio between bundle sheath and mesophyll spectral ion count, references of plastid proteome publications in which proteins were found, and identified tryptic fragments. Proteins with t…
