# Supplementary material for: Comparative Proteomics of Chloroplasts Envelopes from Bundle Sheath and Mesophyll Chloroplasts Reveals Novel Membrane Proteins with a Possible Role in C4-Related Metabolite Fluxes and Development
Source: Front Plant Sci. 2013 Mar 28;4:65. doi: 10.3389/fpls.2013.00065 (PMC3610082; doi:10.3389/fpls.2013.00065)
Supplement: Supplementary Table S3 — Raw data and calculation of BS/M ratio based on spectral ion count. [file 42937_Hoffmann-Benning_DataSheet3.XLSX]

## Sheet: alltcs_Query
Supplementary Table S3: Raw data and calculation of BS/M ratio based on spectral ion count.
				MS1%	MS2%						BS2%	BS3%	BS4%
TC	protein name	MS1	MS2	7039	8699	AMS%		BS2	BS3	BS4	4404	9521	7882	ABS%	BS/MS	T-Test p-value
TC361054_3	PEP carboxylase	442	398	6.2793	4.57524	5.42727		188	371	264	4.26885	3.89665	3.3494	3.8383	0.707225	0.0576408
TC353455_2	NADP-dependent malic enzyme (NADP-ME)	6	14	0.0852394	0.160938	0.123089		24	42	77	0.544959	0.44113	0.976909	0.654333	5.31595	0.044382
TC354958_5	Mep3	40	40	0.568263	0.459823	0.514043		15	53	13	0.340599	0.556664	0.164933	0.354065	0.688786	0.184565
TC317888_5,TC319209_6	Hyp FD, put. PRA	4	5	0.0568263	0.0574779	0.0571521		0	5	0	0	0.0525155	0	0.0175052	0.306291	0.0888304
TC344955_1	Hyp 3	0	0	0	0	0		5	4	0	0.113533	0.0420124	0	0.0518485	#DIV/0!	0.156157
TC319539_6	Mep 1/ LrgB-like protein	88	85	1.25018	0.977124	1.11365		70	90	86	1.58946	0.945279	1.09109	1.20861	1.08527	0.37484
TC347419_6	PIC/TIC	15	21	0.213098	0.241407	0.227253		10	27	24	0.227066	0.283584	0.304491	0.271714	1.19565	0.127446
TC321961_5	Hyp 2; Ca binding	25	37	0.355164	0.425336	0.39025		11	13	22	0.249773	0.13654	0.279117	0.22181	0.568379	0.0362548
TC340018_4	unknown protein a (UP-a), lipid-transfer?	5	11	0.0710328	0.126451	0.0987421		6	11	13	0.13624	0.115534	0.164933	0.138902	1.40672	0.121626
TC351680_2	Uncharcterized membran protein (5TM)	3	2	0.0426197	0.0229911	0.0328054		0	5	2	0	0.0525155	0.0253743	0.0259633	0.791432	0.382434
TC337274_4	Hyp E; NADH-ubiquinone oxidoreductase 21 kDa SU	4	6	0.0568263	0.0689734	0.0628998		2	4	5	0.0454133	0.0420124	0.0634357	0.0502871	0.799479	0.142238
	unknown protein d (UP-d)			0	0	0					0	0	0	0	#DIV/0!
TC342873_5	unknown protein (UP-f)	5	3	0.0710328	0.0344867	0.0527598		13	10	7	0.295186	0.105031	0.0888099	0.163009	3.08965	0.146368
TC348969_5	ER-ass. Prot. (ER-aP)	13	37	0.184685	0.425336	0.305011		3	30	20	0.0681199	0.315093	0.253743	0.212319	0.696102	0.265496
CB329463_6	Chalcone isomerase (Hyp f)	3	2	0.0426197	0.0229911	0.0328054		1	2	1	0.0227066	0.0210062	0.0126871	0.0188	0.573076	0.0957555
CO439351_5,CO446328_6,CO456930_5,TC318927_6,TC337866_4,TC338683_6	Put. ATP synth D chain	7	45	0.0994459	0.517301	0.308373		3	8	31	0.0681199	0.0840248	0.393301	0.181815	0.589595	0.292226
TC354745_5	Hyp prot ; tetratricopeptide domain	4	11	0.0568263	0.126451	0.0916388		3	0	12	0.0681199	0	0.152246	0.0734552	0.801573	0.395003
TC331863_4	Hyp b	4	7	0.0568263	0.080469	0.0686476		3	26	17	0.0681199	0.273081	0.215681	0.185627	2.70406	0.118318
TC356481_4	Hyp prot	2	3	0.0284131	0.0344867	0.0314499		7	19	5	0.158946	0.199559	0.0634357	0.140647	4.47209	0.0636179
TC320303_6	nicalin	2	5	0.0284131	0.0574779	0.0429455		2	3	2	0.0454133	0.0315093	0.0253743	0.0340989	0.794005	0.276235
TC323503_6	small drug exporter	3	2	0.0426197	0.0229911	0.0328054		2	6	4	0.0454133	0.0630186	0.0507485	0.0530601	1.61742	0.0671602
TC318698_4,TC340988_6	Unknown-b; NADH-ubiquinone oxidoreductase B16.6	0	2	0	0.0229911	0.0114956		5	6	2	0.113533	0.0630186	0.0253743	0.0673087	5.85518	0.0999373
TC319991_4	Universal stress protein	3	7	0.0426197	0.080469	0.0615444		0	1	0	0	0.0105031	0	0.00350103	0.0568863	0.0147759
TC335619_6	unknown protein	39	40	0.554056	0.459823	0.506939		13	48	27	0.295186	0.504149	0.342553	0.380629	0.750838	0.125224
TC343640_6	unknown protein;low similarity to Mep3	50	96	0.710328	1.10358	0.906952		56	98	140	1.27157	1.0293	1.7762	1.35902	1.49845	0.126071
TC369708_5	Mep2	49	52	0.696122	0.59777	0.646946		66	72	63	1.49864	0.756223	0.79929	1.01805	1.57363	0.160423
TC318814_5	unknown protein; PTAC16	81	111	1.15073	1.27601	1.21337		31	162	92	0.703906	1.7015	1.16722	1.19087	0.98146	0.47797
TC356411_5	OEP 80	14	15	0.198892	0.172434	0.185663		11	16	16	0.249773	0.16805	0.202994	0.206939	1.1146	0.277495
TC369708_6	unknown protein	17	20	0.241512	0.229911	0.235712		19	21	28	0.431426	0.220565	0.35524	0.335744	1.42438	0.14916
TC346485_5	put. Ion channel protein	5	8	0.0710328	0.0919646	0.0814987		25	19	24	0.567666	0.199559	0.304491	0.357239	4.38337	0.0732921
TC363231_6	Abhydrolase 6	5	8	0.0710328	0.0919646	0.0814987		4	9	9	0.0908265	0.0945279	0.114184	0.0998462	1.22513	0.114568
TC352447_4	Tic110-like protein	1	9	0.0142066	0.10346	0.0588334		11	16	14	0.249773	0.16805	0.17762	0.198481	3.37361	0.029606
TC346467_6	photosystem II Psb27	4	4	0.0568263	0.0459823	0.0514043		3	4	7	0.0681199	0.0420124	0.0888099	0.0663141	1.29005	0.233448
TC320865_6,TC321808_6,TC343018_6	unknown protein c; translocon beta protein	4	8	0.0568263	0.0919646	0.0743954		1	4	4	0.0227066	0.0420124	0.0507485	0.0384892	0.51736	0.0618768
CO464464_6,TC316586_6	unknown protein e	0	3	0	0.0344867	0.0172434		4	9	7	0.0908265	0.0945279	0.0888099	0.0913881	5.2999	0.00538285
TC345367_4,TC347840_5	unknown protein	4	7	0.0568263	0.080469	0.0686476		1	17	3	0.0227066	0.178553	0.0380614	0.0797736	1.16207	0.437131
TC319724_6,TC321672_5,TC354622_4,TC364288_5,TC367512_6,TC371863_1	Peptidase	4	5	0.0568263	0.0574779	0.0571521		1	3	2	0.0227066	0.0315093	0.0253743	0.0265301	0.464201	0.00141178
BG266228_2,TC337149_5	unknown protein (DUF 149)	7	5	0.0994459	0.0574779	0.0784619		0	6	7	0	0.0630186	0.0888099	0.0506095	0.64502	0.255618
TC366558_5	unknown protein	8	5	0.113653	0.0574779	0.0855652		2	19	3	0.0454133	0.199559	0.0380614	0.0943445	1.1026	0.454782
TC363580_6	Tim17-like	8	9	0.113653	0.10346	0.108556		9	19	17	0.20436	0.199559	0.215681	0.206533	1.90254	0.000437327
TC331841_5	KEA2-like protein	8	15	0.113653	0.172434	0.143043		27	30	46	0.613079	0.315093	0.583608	0.503927	3.5229	0.0311848
TC336540_5	calreticulin/ calnexin	15	38	0.213098	0.436832	0.324965		6	17	18	0.13624	0.178553	0.228368	0.181054	0.557148	0.104414
TC343299_6	chlorophyll a-b binding protein CP24	7	4	0.0994459	0.0459823	0.0727141		6	16	6	0.13624	0.16805	0.0761228	0.126804	1.74387	0.135066
TC321748_4	ABA/WDS ind. Protein	6	19	0.0852394	0.218416	0.151828		3	14	9	0.0681199	0.147043	0.114184	0.109782	0.723073	0.259673
TC369775_6	put. Ascorbate peroxidase	10	15	0.142066	0.172434	0.15725		5	13	8	0.113533	0.13654	0.101497	0.11719	0.745249	0.052651
TC317438_6	wound/stress-ind. Protein	4	5	0.0568263	0.0574779	0.0571521		5	9	4	0.113533	0.0945279	0.0507485	0.0862699	1.50948	0.155918
TC345050_4	chloroplastic quinone-oxidoreductase	3	1	0.0426197	0.0114956	0.0270576		1	5	0	0.0227066	0.0525155	0	0.025074	0.92669	0.468079
TC316379_5	chlorophyll a-b binding protein 8	47	70	0.667708	0.80469	0.736199		34	81	62	0.772025	0.850751	0.786602	0.803126	1.09091	0.17243
TC316517_6,TC316681_6	V-ATPase D	8	8	0.113653	0.0919646	0.102809		0	1	2	0	0.0105031	0.0253743	0.0119591	0.116324	0.00267249
BQ619262_5,BQ619348_5,BQ619378_5,TC316552_5,TC331268_4,TC335711_5	chlorophyll a-b binding protein type II	14	21	0.198892	0.241407	0.220149		9	42	26	0.20436	0.44113	0.329866	0.325118	1.47681	0.163215
TC331379_5	Cation-transporting ATPase	6	6	0.0852394	0.0689734	0.0771064		3	2	0	0.0681199	0.0210062	0	0.0297087	0.385295	0.086967
TC340294_6	vATP synthase subunit G1	11	11	0.156272	0.126451	0.141362		3	6	8	0.0681199	0.0630186	0.101497	0.0775452	0.548558	0.0222766
TC345103_6	unknown protein	23	54	0.326751	0.620761	0.473756		13	43	50	0.295186	0.451633	0.634357	0.460392	0.971792	0.470695
TC319018_6,TC332246_6,TC341357_6	ubiquinol-cytochrome C reductase	7	16	0.0994459	0.183929	0.141688		4	26	12	0.0908265	0.273081	0.152246	0.172051	1.2143	0.358037
TC342872_4	put. cp inner envelope protein	71	55	1.00867	0.632257	0.820461		26	71	84	0.590372	0.74572	1.06572	0.800604	0.975797	0.468144
TC338846_6	OMP 85; OEP75 / OEP80 like	17	17	0.241512	0.195425	0.218468		12	39	30	0.27248	0.409621	0.380614	0.354238	1.62146	0.0478854
TC316199_6	Put cp TOC 86/159-like protein	15	37	0.213098	0.425336	0.319217		21	44	43	0.476839	0.462136	0.545547	0.494841	1.55017	0.0665441
TC320514_4	Protein TOC75 chloroplast precursor	65	61	0.923427	0.70123	0.812328		89	94	84	2.02089	0.987291	1.06572	1.35797	1.6717	0.150111
TC354355_6	put. Cp inner envelope prot	21	33	0.298338	0.379354	0.338846		6	15	41	0.13624	0.157546	0.520173	0.27132	0.800717	0.35379
TC325561_6	Put non-green plastid IE membrane prot.	18	28	0.255718	0.321876	0.288797		6	5	19	0.13624	0.0525155	0.241056	0.14327	0.496093	0.0730883
TC322952_6	Put MGDG synthase type A	2	3	0.0284131	0.0344867	0.0314499		5	4	1	0.113533	0.0420124	0.0126871	0.0560776	1.78307	0.285025
TC330038_6	Put. hexose transporter	11	35	0.156272	0.402345	0.279309		1	11	6	0.0227066	0.115534	0.0761228	0.0714545	0.255826	0.0621117
TC316779_5	DiT1/ OMT	7	9	0.0994459	0.10346	0.101453		11	27	9	0.249773	0.283584	0.114184	0.215847	2.12755	0.0927564
TC321434_6	Plastidic dicarboxylate transporter 2 (malate)	40	69	0.568263	0.793195	0.680729		62	82	90	1.40781	0.861254	1.14184	1.13697	1.67022	0.0650515
TC317639_5	Plastidic dicarboxylate transporter1	31	36	0.440403	0.413841	0.427122		28	36	25	0.635786	0.378112	0.317178	0.443692	1.03879	0.452018
TC319649_4,TC335190_3	cTPT	93	101	1.32121	1.16105	1.24113		97	131	111	2.20254	1.37591	1.40827	1.66224	1.33929	0.159914
TC349162_4	cPPT	61	65	0.8666	0.747212	0.806906		34	56	51	0.772025	0.588174	0.647044	0.669081	0.829193	0.0975457
TC319368_4	ABC transporter permease protein-like protein	8	14	0.113653	0.160938	0.137295		6	17	9	0.13624	0.178553	0.114184	0.142992	1.04149	0.430944
TC323391_3	Sucrose transport protein SUT4	10	20	0.142066	0.229911	0.185989		6	40	8	0.13624	0.420124	0.101497	0.219287	1.17903	0.410114
TC316396_5	Mitochondrial 2-oxoglutarate/malate translocator (DTC/OMT)	36	46	0.511436	0.528796	0.520116		48	113	83	1.08992	1.18685	1.05303	1.10993	2.13401	0.000731741
TC363716_6	Mitochondrial phosphate transporter	38	54	0.539849	0.620761	0.580305		31	79	73	0.703906	0.829745	0.926161	0.819937	1.41294	0.0365346
TC350694_5	Mitochondrial 2-oxoglutarate/malate translocator	10	17	0.142066	0.195425	0.168745		4	26	27	0.0908265	0.273081	0.342553	0.235487	1.39552	0.274104
TC317022_6	Putative plastidic ATP/ADP transporter	18	23	0.255718	0.264398	0.260058		14	28	23	0.317893	0.294087	0.291804	0.301261	1.15844	0.0175705
TC358043_4	Phosphoglycerate kinase	12	9	0.170479	0.10346	0.136969		7	7	10	0.158946	0.0735217	0.126871	0.11978	0.8745	0.350681
TC333123_6	TGD2-like protein	8	19	0.113653	0.218416	0.166034		9	34	24	0.20436	0.357105	0.304491	0.288652	1.73851	0.0885683
TC323762_5	Chlorophyll a-b binding prot.	59	86	0.838187	0.988619	0.913403		39	87	62	0.885559	0.91377	0.786602	0.861977	0.943698	0.271003
TC367560_5	PS II 44 kDa protein; PsbC	69	80	0.980253	0.919646	0.949949		53	73	67	1.20345	0.766726	0.850038	0.940072	0.989602	0.479185
TC367560_4	PsbD	57	98	0.809774	1.12657	0.96817		25	97	61	0.567666	1.0188	0.773915	0.786794	0.812661	0.221328
TC318740_4	Put. membrane-assoc. 30 kDa protein	31	40	0.440403	0.459823	0.450113		22	12	19	0.499546	0.126037	0.241056	0.28888	0.641793	0.170443
TC326174_4	Chlorophyll a/b-bing apoprot. CP24 (LHCB5)	23	31	0.326751	0.356363	0.341557		4	42	15	0.0908265	0.44113	0.190307	0.240755	0.704874	0.254726
TC324016_5	Oxygen evolving enhancer protein	5	19	0.0710328	0.218416	0.144724		7	4	20	0.158946	0.0420124	0.253743	0.151567	1.04728	0.473901
TC325445_6	chlorophyll binding LHCA4	30	45	0.426197	0.517301	0.471749		16	69	51	0.363306	0.724714	0.647044	0.578355	1.22598	0.258812
TC316240_5	(Q9M589) Prohibitin	37	57	0.525643	0.655248	0.590445		32	64	46	0.726612	0.672198	0.583608	0.660806	1.11917	0.201122
TC316260_4	PS II protein D1	52	40	0.738741	0.459823	0.599282		23	73	32	0.522252	0.766726	0.405988	0.564989	0.942776	0.427425
TC326665_2	Chlorophyll a/b-bindg apoprot CP26 (LHCB5-2)	43	24	0.610882	0.275894	0.443388		14	37	40	0.317893	0.388615	0.507485	0.404664	0.912664	0.402599
TC347776_4	Chlorophyll a/b-bindg prot CP29 (LHCB4.2)	31	38	0.440403	0.436832	0.438618		9	39	30	0.20436	0.409621	0.380614	0.331532	0.755855	0.143264
TC343187_5	PS II Cp47	76	100	1.0797	1.14956	1.11463		41	101	66	0.930972	1.06081	0.837351	0.943045	0.846063	0.0725196
TC317266_5	Put ATP/GTP-binding protein	16	18	0.227305	0.20692	0.217113		1	4	6	0.0227066	0.0420124	0.0761228	0.0469473	0.216235	0.00211497
TC317977_4	Chlorophyll a-b bindg prot 1	9	38	0.127859	0.436832	0.282345		7	50	41	0.158946	0.525155	0.520173	0.401425	1.42175	0.291668
TC316387_5	Chlorophyll a/b-bindg prot 6A	16	28	0.227305	0.321876	0.274591		7	40	23	0.158946	0.420124	0.291804	0.290291	1.05718	0.444538
TC316362_4	Photosystem II subunit PsbS	35	50	0.49723	0.574779	0.536004		15	70	33	0.340599	0.735217	0.418675	0.498164	0.929403	0.413299
TC354981_4,TC357886_4	Chlorophyll a-b binding protein of LHCII type III (CAB)	7	17	0.0994459	0.195425	0.147435		0	17	11	0	0.178553	0.139558	0.106037	0.71921	0.317401
TC332169_4,TC360121_4	PS II 23 kDa prot.-like	6	43	0.0852394	0.49431	0.289775		3	17	31	0.0681199	0.178553	0.393301	0.213325	0.736174	0.361298
TC358479_5	Chlorophyll a-b bindg prot 2	9	25	0.127859	0.287389	0.207624		0	33	14	0	0.346602	0.17762	0.174741	0.84162	0.416003
TC323633_5	Quinone oxidoreductase	9	10	0.127859	0.114956	0.121407		5	19	4	0.113533	0.199559	0.0507485	0.12128	0.998952	0.499163
TC370521_5	PS I subunit II (PsaD-1)	25	27	0.355164	0.310381	0.332772		15	80	28	0.340599	0.840248	0.35524	0.512029	1.53868	0.230518
TC369728_5	3-beta hydroxysteroid dehydrogenase/isomerase	5	6	0.0710328	0.0689734	0.0700031		2	16	6	0.0454133	0.16805	0.0761228	0.0965285	1.37892	0.308009
TC315887_4	PSI -A1	11	3	0.156272	0.0344867	0.0953795		3	13	4	0.0681199	0.13654	0.0507485	0.0851362	0.892606	0.433954
TC359556_5	PS I SU IV	5	7	0.0710328	0.080469	0.0757509		1	8	3	0.0227066	0.0840248	0.0380614	0.0482643	0.637144	0.167934
TC357653_4,TC364999_5	PS I SU-N	4	4	0.0568263	0.0459823	0.0514043		0	2	4	0	0.0210062	0.0507485	0.0239182	0.465297	0.126063
TC326350_4,TC350189_4,TC350646_5	Chlorophyll a-b bindg prot.	9	8	0.127859	0.0919646	0.109912		9	22	15	0.20436	0.231068	0.190307	0.208578	1.89769	0.00845447
TC370433_5	PSII cyt b559	5	4	0.0710328	0.0459823	0.0585076		2	3	4	0.0454133	0.0315093	0.0507485	0.042557	0.727377	0.136537
TC316467_6	PS-electron transp.C; Cyt b6/f	8	8	0.113653	0.0919646	0.102809		5	6	1	0.113533	0.0630186	0.0126871	0.0630796	0.613564	0.188697
TC316961_5,TC338059_4,TC366193_4	PS I SU III	18	32	0.255718	0.367858	0.311788		8	48	36	0.181653	0.504149	0.456737	0.380846	1.22149	0.3237
TC332351_4	Put. thylakoid lumen6.5 kDa protein	3	5	0.0426197	0.0574779	0.0500488		1	2	3	0.0227066	0.0210062	0.0380614	0.0272581	0.54463	0.0418627
TC327643_2	Brassinosteroid biosynthesis-like protein	12	13	0.170479	0.149442	0.159961		3	20	3	0.0681199	0.210062	0.0380614	0.105414	0.659002	0.243243
TC319401_4	sucrose export defective; poss. Tocopherol cyclase	2	2	0.0284131	0.0229911	0.0257021		0	2	0	0	0.0210062	0	0.00700207	0.272431	0.0684038
TC316632_6,TC361802_6	ATP synthase gamma chain 1	32	36	0.45461	0.413841	0.434225		5	26	36	0.113533	0.273081	0.456737	0.281117	0.647399	0.160203
TC320982_6	Oxygen-evolving enhancer protein 3-1	9	71	0.127859	0.816186	0.472022		14	23	21	0.317893	0.241571	0.26643	0.275298	0.583231	0.250739
TC328696_4	Cytochrome b6	14	31	0.198892	0.356363	0.277627		10	70	29	0.227066	0.735217	0.367927	0.443403	1.59712	0.238121
TC351545_3,TC351712_5,TC369754_4	Thioredoxin M-type	1	5	0.0142066	0.0574779	0.0358422		2	6	14	0.0454133	0.0630186	0.17762	0.0953506	2.66029	0.182528
TC316309_6	Tim17-like	27	24	0.383577	0.275894	0.329735		17	22	29	0.386013	0.231068	0.367927	0.328336	0.995755	0.493125
TC347330_5	Short-chain dehydrogenase Tic32	36	38	0.511436	0.436832	0.474134		38	58	47	0.862852	0.60918	0.596295	0.689442	1.45411	0.0795068
TC316610_5	Chlorophyll a/b-binding protein CP29	11	9	0.156272	0.10346	0.129866		0	11	7	0	0.115534	0.0888099	0.0681147	0.524499	0.149118
TC320933_5	Putative cp FtsH1 protease	14	11	0.198892	0.126451	0.162672		0	1	12	0	0.0105031	0.152246	0.0542496	0.333491	0.106788
TC329579_4	Clp protease	21	13	0.298338	0.149442	0.22389		0	14	19	0	0.147043	0.241056	0.129366	0.577812	0.219515
TC356405_4	putative FtsH2B	6	12	0.0852394	0.137947	0.111593		1	5	4	0.0227066	0.0525155	0.0507485	0.0419902	0.37628	0.0290222
TC316098_5	Pheophorbide a oxygenase	0	8	0	0.0919646	0.0459823		4	16	18	0.0908265	0.16805	0.228368	0.162415	3.53212	0.0779627
TC355824_5	Glutamine synthetase (P25462)	2	2	0.0284131	0.0229911	0.0257021		0	0	1	0	0	0.0126871	0.00422905	0.164541	0.017276
TC323283_5,TC335335_4,TC369226_4	pyridoxine biosynthesis protein	4	5	0.0568263	0.0574779	0.0571521		1	0	2	0.0227066	0	0.0253743	0.016027	0.280427	0.0144158
TC337216_5,TC362835_4	Plasma membrane intrinsic protein	23	31	0.326751	0.356363	0.341557		12	29	13	0.27248	0.30459	0.164933	0.247334	0.724137	0.0944298
TC331833_5,TC369033_5	Plasma membrane ZmPIP1	30	32	0.426197	0.367858	0.397028		19	32	11	0.431426	0.336099	0.139558	0.302361	0.761562	0.231904
TC316215_6	Plasma membrane integral protein ZmPIP2-2	39	54	0.554056	0.620761	0.587408		35	43	25	0.794732	0.451633	0.317178	0.521181	0.887255	0.372177
TC317028_4	Plasma membrane integral protein ZmPIP2-1	26	9	0.369371	0.10346	0.236415		28	19	4	0.635786	0.199559	0.0507485	0.295364	1.24934	0.413491
TC336271_1	V-ATPase B	90	86	1.27859	0.988619	1.13361		38	51	37	0.862852	0.535658	0.469424	0.622645	0.549261	0.0374997
TC316909_6	Plasma membrane integral protein ZmPIP2-3	12	8	0.170479	0.0919646	0.131222		35	37	23	0.794732	0.388615	0.291804	0.491717	3.74722	0.085421
TC341625_2	Chlorophyll a/b-binding apoprotein CP26 precursor	14	55	0.198892	0.632257	0.415574		0	71	24	0	0.74572	0.304491	0.35007	0.842378	0.426084
TC316548_5	Expressed protein	11	12	0.156272	0.137947	0.14711		11	21	20	0.249773	0.220565	0.253743	0.24136	1.64068	0.00417321
TC316227_6,TC317934_6	Plasma membrane integral protein ZmPIP2-1	27	59	0.383577	0.678239	0.530908		22	59	43	0.499546	0.619683	0.545547	0.554925	1.04524	0.426327
TC316087_4	Glyceraldehyde-3-phosphate dehydrogenase A	61	83	0.8666	0.954133	0.910367		32	66	90	0.726612	0.693204	1.14184	0.853886	0.937959	0.392354
CO440116_6,CO443454_6,CO446961_6,CO449348_5,TC316950_4,TC319607_5,TC321635_6,TC325253_6,TC326724_6,TC334813_6,TC336891_5,TC338344_5,TC339939_6,TC340979_5,TC346428_6,TC353889_4,TC354655_1,TC362978_2,TC365008_6	ADP-ribosylation factor	40	40	0.568263	0.459823	0.514043		16	30	21	0.363306	0.315093	0.26643	0.314943	0.612679	0.0174511
TC316727_4,TC318687_4	Hsp70-like protein	30	38	0.426197	0.436832	0.431514		15	28	34	0.340599	0.294087	0.431363	0.35535	0.823494	0.120278
TC345456_2	mitochondrial F-1-ATPase su 2	37	41	0.525643	0.471319	0.498481		7	16	17	0.158946	0.16805	0.215681	0.180892	0.362888	0.000938346
TC316196_5	Prohibitin	17	25	0.241512	0.287389	0.26445		13	53	25	0.295186	0.556664	0.317178	0.389676	1.47353	0.167783
TC319640_5	Put. Methyltransferase	172	167	2.44353	1.91976	2.18164		139	194	170	3.15622	2.0376	2.15681	2.45021	1.1231	0.313489
TC323748_4	Translational elongation factor Tu	192	169	2.72766	1.94275	2.33521		87	91	191	1.97548	0.955782	2.42324	1.78483	0.764315	0.224058
TC316029_4	ATP synthase CF1 alpha chain	185	213	2.62821	2.44856	2.53839		57	206	152	1.29428	2.16364	1.92844	1.79545	0.707321	0.0590264
TC353090_3	vacuolar proton pump homolog1	147	135	2.08836	1.5519	1.82013		110	116	98	2.49773	1.21836	1.24334	1.65314	0.908253	0.396208
TC330440_5	H(+)-transporting ATPase	124	144	1.76161	1.65536	1.70849		75	104	129	1.703	1.09232	1.63664	1.47732	0.864694	0.21401
TC317834_6	ADP/ATP carrier protein	19	9	0.269925	0.10346	0.186692		18	25	3	0.408719	0.262577	0.0380614	0.236453	1.26654	0.382718
TC316707_4	Putative M16 peptidase	28	51	0.397784	0.586274	0.492029		34	95	72	0.772025	0.997794	0.913474	0.894431	1.81784	0.0177659
TC321095_5	Voltage dependent anion channel protein	12	21	0.170479	0.241407	0.205943		12	43	20	0.27248	0.451633	0.253743	0.325952	1.58273	0.127761
TC317230_4	cytochrome c1	18	40	0.255718	0.459823	0.357771		15	43	48	0.340599	0.451633	0.608982	0.467072	1.30551	0.224839
TC364231_6	Voltage-dependent anion channel protein 1a,	12	22	0.170479	0.252903	0.211691		11	49	40	0.249773	0.514652	0.507485	0.42397	2.00278	0.0831054
TC316038_4	ATP synthase CF1 beta chain	208	289	2.95497	3.32222	3.13859		66	189	226	1.49864	1.98509	2.86729	2.11701	0.674508	0.0760817
TC326591_3	Adenylate kinase B	16	28	0.227305	0.321876	0.274591		15	31	27	0.340599	0.325596	0.342553	0.336249	1.22455	0.0922658
TC340455_1	Voltage-dependent anion channel protein 2	21	25	0.298338	0.287389	0.292864		10	39	23	0.227066	0.409621	0.291804	0.309497	1.0568	0.412652
TC316032_5,TC330216_6	Putative mitochondrial processing peptidase	8	23	0.113653	0.264398	0.189025		14	37	35	0.317893	0.388615	0.44405	0.383519	2.02893	0.0384224
TC337026_6	Mitochondrial processing peptidase beta subunit	51	90	0.724535	1.0346	0.879568		58	143	124	1.31698	1.50194	1.5732	1.46404	1.6645	0.0154897
TC361986_2	adenine nucleotide translocator ANT1	79	124	1.12232	1.42545	1.27388		69	147	94	1.56676	1.54396	1.19259	1.43443	1.12603	0.233136
TC316867_6	Ubiquinol-cytochrome c reductase iron-sulfur subunit	17	11	0.241512	0.126451	0.183981		9	26	9	0.20436	0.273081	0.114184	0.197208	1.07189	0.434114
TC349862_3	Protein disulfide isomerase	6	6	0.0852394	0.0689734	0.0771064		3	15	1	0.0681199	0.157546	0.0126871	0.0794512	1.03041	0.484284
TC354592_3	Voltage-dependent anion channel protein 1b	8	6	0.113653	0.0689734	0.091313		8	7	9	0.181653	0.0735217	0.114184	0.12312	1.34833	0.26093
TC324414_4	Putative mitochondrial carrier protein	5	2	0.0710328	0.0229911	0.047012		1	6	1	0.0227066	0.0630186	0.0126871	0.0328041	0.697782	0.31599
TC360946_4	Mitochondrial carrier protein-like	7	6	0.0994459	0.0689734	0.0842097		3	12	10	0.0681199	0.126037	0.126871	0.107009	1.27075	0.234328
TC324656_6	Putative carnitine/acylcarnitine translocase	2	6	0.0284131	0.0689734	0.0486933		1	13	11	0.0227066	0.13654	0.139558	0.0996018	2.04549	0.199483
TC352080_2	V-type ATPase A	109	121	1.54852	1.39096	1.46974		42	71	63	0.953678	0.74572	0.79929	0.832896	0.566696	0.0038763
TC321538_6	Protochlorophyllide reductase B	48	58	0.681915	0.666743	0.674329		29	65	51	0.658492	0.682701	0.647044	0.662746	0.982822	0.244121
TC361196_5	Expressed protein	9	22	0.127859	0.252903	0.190381		8	36	31	0.181653	0.378112	0.393301	0.317689	1.6687	0.145496
TC338651_6	Putative malate dehydrogenase	0	8	0	0.0919646	0.0459823		1	9	3	0.0227066	0.0945279	0.0380614	0.0517653	1.12577	0.452282
TC348484_6	Putative V- ATPase E	24	21	0.340958	0.241407	0.291182		7	17	9	0.158946	0.178553	0.114184	0.150561	0.517068	0.0254497
TC322113_5	Peroxin 11	5	9	0.0710328	0.10346	0.0872465		11	9	11	0.249773	0.0945279	0.139558	0.161286	1.84863	0.155002
TC323575_6	hyp prot	6	6	0.0852394	0.0689734	0.0771064		0	16	7	0	0.16805	0.0888099	0.0856198	1.11041	0.450496
TC368683_6	Lipoxygenase	73	78	1.03708	0.896655	0.966867		31	132	42	0.703906	1.38641	0.53286	0.874391	0.904355	0.401818
TC344047_5	Steroid membrane binding protein	5	9	0.0710328	0.10346	0.0872465		2	14	3	0.0454133	0.147043	0.0380614	0.0768393	0.880716	0.419454
TC318736_5	Phosphoglycerate kinase	231	202	3.28172	2.32211	2.80191		151	227	255	3.4287	2.3842	3.23522	3.01604	1.07642	0.360851
TC319254_5	Carbonic anhydrase	302	295	4.29038	3.39119	3.84079		189	204	199	4.29155	2.14263	2.52474	2.98631	0.777525	0.210272
TC340816_6	RuBisCO LSU	175	118	2.48615	1.35648	1.92131		188	201	252	4.26885	2.11112	3.19716	3.19238	1.66156	0.127958
TC315954_4	Cytochrome P450-like protein/ AOS	103	152	1.46328	1.74733	1.6053		58	186	74	1.31698	1.95358	0.938848	1.40314	0.874064	0.32269
TC326166_6	outer envelope put. pore protein	77	71	1.09391	0.816186	0.955046		46	101	81	1.0445	1.06081	1.02766	1.04433	1.09348	0.227337
TC360353_5,TC365988_5	Rubisco small subunit	53	62	0.752948	0.712726	0.732837		46	65	93	1.0445	0.682701	1.1799	0.969037	1.32231	0.15333
TC316324_5	Actin	53	20	0.752948	0.229911	0.49143		46	21	20	1.0445	0.220565	0.253743	0.506271	1.0302	0.486318
TC340493_6	elongation factor 1 alpha	43	39	0.610882	0.448327	0.529605		13	30	31	0.295186	0.315093	0.393301	0.334527	0.631654	0.0364418
TC324954_5	Oxygen-evolving enhancer protein 3-1	50	43	0.710328	0.49431	0.602319		17	38	41	0.386013	0.399118	0.520173	0.435101	0.722376	0.0925421
TC316200_5	Hypersensitive-induced response protein	61	79	0.8666	0.90815	0.887375		29	47	37	0.658492	0.493646	0.469424	0.540521	0.609123	0.0106615
TC316769_6,TC336843_5,TC358596_1	translation elongation factor 1 alpha	22	10	0.312544	0.114956	0.21375		25	24	15	0.567666	0.252074	0.190307	0.336682	1.57512	0.258512
TC316350_6	RubisCo activase	35	70	0.49723	0.80469	0.65096		28	117	157	0.635786	1.22886	1.99188	1.28551	1.97479	0.154572
TC316810_5	Pore-forming toxin-like protein Hfr-2, aerolysin, agglutinin	58	76	0.823981	0.873664	0.848822		17	46	40	0.386013	0.483143	0.507485	0.45888	0.540608	0.00237003
TC317595_5,TC329865_4,TC343700_4,TC372336_4	PutNADH-ubiquinone oxidoreductase 20 kDa SU	2	1	0.0284131	0.0114956	0.0199544		3	5	4	0.0681199	0.0525155	0.0507485	0.057128	2.86293	0.0148906
TC354315_5	Hexokinase 2	28	47	0.397784	0.540292	0.469038		56	139	109	1.27157	1.45993	1.3829	1.37147	2.924	0.000999525
TC316358_5	Cytochrome f	26	46	0.369371	0.528796	0.449084		15	50	48	0.340599	0.525155	0.608982	0.491579	1.09463	0.371653
TC315981_5	hydroperoxide lyase, P450	41	36	0.582469	0.413841	0.498155		21	44	24	0.476839	0.462136	0.304491	0.414489	0.832048	0.221618
TC356229_6	Translation initiation factor 4alpha	36	10	0.511436	0.114956	0.313196		2	30	36	0.0454133	0.315093	0.456737	0.272414	0.869789	0.430734
TC319789_4	Lipocalin-1 (tmp-ind.)	48	63	0.681915	0.724221	0.703068		23	62	30	0.522252	0.651192	0.380614	0.51802	0.736799	0.0837922
TC315936_2	carotinoid cleavage dioxygenase	21	2	0.298338	0.0229911	0.160664		37	20	8	0.840145	0.210062	0.101497	0.383901	2.38946	0.264498
TC366082_1	NADH-ubiquinone oxidoreductase	21	44	0.298338	0.505805	0.402072		11	48	42	0.249773	0.504149	0.53286	0.428927	1.06679	0.429828
TC362113_1	14-3-3-like protein GF14-6	31	55	0.440403	0.632257	0.53633		11	75	49	0.249773	0.787732	0.62167	0.553058	1.03119	0.471757
TC352457_6	Long chain Acyl-CoA synthetase	21	26	0.298338	0.298885	0.298611		15	34	19	0.340599	0.357105	0.241056	0.31292	1.04792	0.389883
TC317846_6	Elongation factor 2	26	53	0.369371	0.609265	0.489318		1	14	19	0.0227066	0.147043	0.241056	0.136935	0.279849	0.0309823
TC370414_4	Fructose-bisphosphate aldolase (ALDP)	11	19	0.156272	0.218416	0.187344		34	55	60	0.772025	0.57767	0.761228	0.703641	3.75588	0.00442606
TC316054_5,TC316322_4,TC344584_1,TC365468_5	Actin	17	94	0.241512	1.08058	0.661048		1	40	84	0.0227066	0.420124	1.06572	0.50285	0.760686	0.386594
TC316028_5	ATPase subunit 1	22	21	0.312544	0.241407	0.276976		1	4	6	0.0227066	0.0420124	0.0761228	0.0469473	0.1695	0.00311042
TC320406_4	Endoplasmin, HSP90	24	25	0.340958	0.287389	0.314173		8	27	5	0.181653	0.283584	0.0634357	0.176224	0.560914	0.100557
TC344498_4	Germin, cupin-2	20	13	0.284131	0.149442	0.216787		13	30	27	0.295186	0.315093	0.342553	0.317611	1.46508	0.0772733
TC337494_1	Heat shock protein 81-1	29	12	0.41199	0.137947	0.274969		7	18	0	0.158946	0.189056	0	0.116001	0.421869	0.149903
TC316877_4,TC322877_4	Nucleoside diphosphate kinase	10	10	0.142066	0.114956	0.128511		6	22	16	0.13624	0.231068	0.202994	0.190101	1.47926	0.100357
TC325228_6	Allene oxide synthase	12	20	0.170479	0.229911	0.200195		4	33	16	0.0908265	0.346602	0.202994	0.213474	1.06633	0.450446
TC341412_4	Peroxiredoxin Q	21	27	0.298338	0.310381	0.304359		11	25	19	0.249773	0.262577	0.241056	0.251135	0.825128	0.0051879
BG549852_4,TC325496_6	ATP synthase chain 9	11	21	0.156272	0.241407	0.19884		8	19	13	0.181653	0.199559	0.164933	0.182048	0.915553	0.328796
TC335616_3	protoporphyrinogen IX oxidase	15	32	0.213098	0.367858	0.290478		14	51	22	0.317893	0.535658	0.279117	0.377556	1.29977	0.257199
TC317313_5	ATPase1	16	29	0.227305	0.333372	0.280338		9	19	13	0.20436	0.199559	0.164933	0.189617	0.676387	0.0616939
TC338637_5	Mitochondrial processing peptidase beta subunit	12	16	0.170479	0.183929	0.177204		14	9	23	0.317893	0.0945279	0.291804	0.234742	1.3247	0.286381
TC315995_5	Luminal binding protein, HSP 70 homologue	13	31	0.184685	0.356363	0.270524		11	36	26	0.249773	0.378112	0.329866	0.31925	1.18012	0.293138
TC340159_5,TC367854_5	Glyceraldehyde-3-phosphate dehydrogenase 2	7	3	0.0994459	0.0344867	0.0669663		1	7	5	0.0227066	0.0735217	0.0634357	0.0532213	0.794748	0.345747
DR962318_4,TC316081_5,TC323704_6	LEA protein	16	20	0.227305	0.229911	0.228608		10	18	9	0.227066	0.189056	0.114184	0.176769	0.773239	0.15636
TC316719_4	Beta-cyanoalanine synthase, Cys synthase 1	5	19	0.0710328	0.218416	0.144724		3	9	7	0.0681199	0.0945279	0.0888099	0.0838192	0.579165	0.177783
TC320029_5	Translational elongation factor Tu	25	17	0.355164	0.195425	0.275294		13	4	20	0.295186	0.0420124	0.253743	0.19698	0.715526	0.276266
TC318675_6	Dihydrolipoamide S-acetyltransferase	24	39	0.340958	0.448327	0.394642		3	14	18	0.0681199	0.147043	0.228368	0.147844	0.374627	0.0207228
TC366222_4	Agglutinin	13	2	0.184685	0.0229911	0.103838		4	5	2	0.0908265	0.0525155	0.0253743	0.0562388	0.5416	0.258666
TC316483_5	glycolate oxidase	11	8	0.156272	0.0919646	0.124118		6	7	16	0.13624	0.0735217	0.202994	0.137585	1.1085	0.40939
TC369863_4	Putative ABC protein	18	14	0.255718	0.160938	0.208328		15	12	12	0.340599	0.126037	0.152246	0.206294	0.990237	0.492058
TC336849_6	Beta-D-glucosidase	9	36	0.127859	0.413841	0.27085		4	17	28	0.0908265	0.178553	0.35524	0.208206	0.768715	0.348803
TC316452_4	Catalase isozyme 2	5	2	0.0710328	0.0229911	0.047012		6	5	6	0.13624	0.0525155	0.0761228	0.0882927	1.87809	0.171948
TC315896_5	aldehyde dehydrogenase	14	26	0.198892	0.298885	0.248888		0	10	2	0	0.105031	0.0253743	0.0434684	0.17465	0.0169603
TC335301_4,TC344801_5	ATP synthase B chain (ATPase SU I)	11	17	0.156272	0.195425	0.175848		8	19	15	0.181653	0.199559	0.190307	0.190506	1.08335	0.214163
TC339273_4	actin 7	12	5	0.170479	0.0574779	0.113978		5	3	2	0.113533	0.0315093	0.0253743	0.0568056	0.498389	0.190674
TC331885_6	Putative NADPH dehydrogenase	6	16	0.0852394	0.183929	0.134584		6	36	19	0.13624	0.378112	0.241056	0.251802	1.87096	0.157966
TC319167_4	V- ATP synthase SU-H	11	16	0.156272	0.183929	0.170101		3	16	9	0.0681199	0.16805	0.114184	0.116785	0.686561	0.130935
TC333482_4	sucrose phosphate synthase	4	11	0.0568263	0.126451	0.0916388		1	4	2	0.0227066	0.0420124	0.0253743	0.0300311	0.327712	0.0537715
TC337503_6	NADH-ubiquinone oxidoreductase	12	35	0.170479	0.402345	0.286412		8	28	20	0.181653	0.294087	0.253743	0.243161	0.84899	0.341867
TC323795_5,TC348390_6	Malate dehydrogenase [NADP]	17	8	0.241512	0.0919646	0.166738		2	22	16	0.0454133	0.231068	0.202994	0.159825	0.95854	0.472745
TC317987_5	Allene oxide synthase	12	17	0.170479	0.195425	0.182952		6	22	15	0.13624	0.231068	0.190307	0.185872	1.01596	0.470762
TC330210_4	Osr40c1 protein; hydroxyproline-rich glycoprotein like	8	3	0.113653	0.0344867	0.0740696		8	7	4	0.181653	0.0735217	0.0507485	0.101974	1.37674	0.336523
TC316378_6,TC326777_5	V- ATPase C	8	27	0.113653	0.310381	0.212017		7	5	12	0.158946	0.0525155	0.152246	0.121236	0.571823	0.18367
TC371413_1	NADH dehydrogenase 7	6	11	0.0852394	0.126451	0.105845		7	16	13	0.158946	0.16805	0.164933	0.163976	1.54921	0.0172232
TC317800_5	V-ATPase C	9	7	0.127859	0.080469	0.104164		3	4	6	0.0681199	0.0420124	0.0761228	0.062085	0.596031	0.0765532
TC318512_6	Receptor-like protein kinase LRR	18	11	0.255718	0.126451	0.191085		5	18	4	0.113533	0.189056	0.0507485	0.117779	0.616371	0.187745
TC363551_2	Stomatin-like protein	6	8	0.0852394	0.0919646	0.088602		13	26	13	0.295186	0.273081	0.164933	0.2444	2.7584	0.0289419
TC332628_4	Putative ATP synthase	7	19	0.0994459	0.218416	0.158931		0	11	10	0	0.115534	0.126871	0.0808018	0.508408	0.168685
TC315950_5	NADH dehydrogenase (ubiquinone) activity	0	0	0	0	0		5	9	3	0.113533	0.0945279	0.0380614	0.0820408	#DIV/0!	0.033815
TC344916_4	NADH- dehydrogenase SU9	7	9	0.0994459	0.10346	0.101453		7	9	8	0.158946	0.0945279	0.101497	0.118324	1.16629	0.28407
TC321389_4,TC370229_5	Put tocopherol polyprenyltransferase	10	9	0.142066	0.10346	0.122763		7	10	4	0.158946	0.105031	0.0507485	0.104909	0.854563	0.352351
AW313285_3,BQ618914_5,CO441766_5,CO447629_4,CO452592_6,CO454711_5,CO457414_5,CO464949_6,DN221334_1,TC333345_5,TC334942_2,TC335439_6,TC337098_6,TC337885_4,TC338056_3,TC338271_6,TC338508_5,TC338709_5,TC340544_5,TC341323_6,TC341422_6,TC341533_5,TC341774_5,TC	Histone H4	8	6	0.113653	0.0689734	0.091313		0	4	5	0	0.0420124	0.0634357	0.0351494	0.384933	0.0753276
TC316922_6	Carbonic anhydrase	10	25	0.142066	0.287389	0.214727		4	6	0	0.0908265	0.0630186	0	0.0512817	0.238822	0.0422897
TC325677_5	ATP-dependent Clp protease; ClpC	3	13	0.0426197	0.149442	0.0960311		3	14	33	0.0681199	0.147043	0.418675	0.21128	2.20012	0.239245
TC354352_4	plastid lipid-associated protein; fibrillin-like	8	18	0.113653	0.20692	0.160286		8	25	20	0.181653	0.262577	0.253743	0.232658	1.45151	0.114327
TC372301_4	Zeaxanthin epoxidase	8	1	0.113653	0.0114956	0.062574		0	1	3	0	0.0105031	0.0380614	0.0161882	0.258704	0.169053
TC317982_6	Putative aminolevulinate dehydratase	4	2	0.0568263	0.0229911	0.0399087		0	1	5	0	0.0105031	0.0634357	0.0246463	0.617566	0.313601
TC359660_5	Clp-C-like	3	4	0.0426197	0.0459823	0.044301		1	8	2	0.0227066	0.0840248	0.0253743	0.0440352	0.994001	0.496223
TC330125_6,TC331302_5	Sedoheptulose-1 7-bisphosphatase	0	2	0	0.0229911	0.0114956		7	9	20	0.158946	0.0945279	0.253743	0.169072	14.7076	0.039742
TC318599_4	Geranylgeranyl hydrogenase	12	3	0.170479	0.0344867	0.102483		3	38	11	0.0681199	0.399118	0.139558	0.202265	1.97365	0.262856
TC316686_6	Expressed protein	8	9	0.113653	0.10346	0.108556		2	12	5	0.0454133	0.126037	0.0634357	0.0782954	0.721242	0.205547
TC332305_5	OEE3/ PsbQ-like protein	6	9	0.0852394	0.10346	0.0943498		4	15	9	0.0908265	0.157546	0.114184	0.120852	1.2809	0.192594
TC342173_4	Ca- dependent lipid-binding protein (CLB1-like)	10	6	0.142066	0.0689734	0.10552		4	17	2	0.0908265	0.178553	0.0253743	0.0982512	0.931118	0.458007
TC319178_6	Ptr-ToxA binding/ thylakoid formation prot. 1	8	16	0.113653	0.183929	0.148791		0	3	7	0	0.0315093	0.0888099	0.0401064	0.269549	0.0418585
TC328381_6	Aldo/keto reductase	6	3	0.0852394	0.0344867	0.0598631		2	10	4	0.0454133	0.105031	0.0507485	0.0670643	1.12029	0.415683
TC316132_6,TC364854_1	calreticulin	1	4	0.0142066	0.0459823	0.0300944		5	6	4	0.113533	0.0630186	0.0507485	0.0757668	2.51763	0.0975788
TC316061_4	Putative DnaJ protein	8	13	0.113653	0.149442	0.131547		2	5	7	0.0454133	0.0525155	0.0888099	0.0622462	0.473185	0.0253045
TC351216_5	Putative DnaJ protein	2	1	0.0284131	0.0114956	0.0199544		1	2	11	0.0227066	0.0210062	0.139558	0.0610904	3.06151	0.239638
TC343213_4	ATPase subunit 8-like	7	15	0.0994459	0.172434	0.13594		3	7	8	0.0681199	0.0735217	0.101497	0.0810462	0.596192	0.083865
TC350374_4	Putative NAD Ubiquinone oxidoreductase	6	19	0.0852394	0.218416	0.151828		7	13	18	0.158946	0.13654	0.228368	0.174618	1.15011	0.367031
TC320634_6,TC327793_6	Cytochrome c oxidase subunit 6b	3	5	0.0426197	0.0574779	0.0500488		1	3	3	0.0227066	0.0315093	0.0380614	0.0307591	0.614583	0.0471698
TC349806_6	Phospholipase D	7	9	0.0994459	0.10346	0.101453		0	1	0	0	0.0105031	0	0.00350103	0.0345089	0.000125546
CO445942_5,CO451744_5,CO467068_4,TC316326_5,TC339883_6,TC343173_4	ATP synthase delta chain	5	10	0.0710328	0.114956	0.0929943		2	8	3	0.0454133	0.0840248	0.0380614	0.0558332	0.600393	0.11424
TC342417_5	50S ribosomal protein L6	4	7	0.0568263	0.080469	0.0686476		0	5	6	0	0.0525155	0.0761228	0.0428794	0.624631	0.229123
TC324607_5	chloroplast FtsH protease	6	3	0.0852394	0.0344867	0.0598631		0	7	0	0	0.0735217	0	0.0245072	0.409388	0.204119
TC322853_6	aldo/keto reductase	4	7	0.0568263	0.080469	0.0686476		2	20	10	0.0454133	0.210062	0.126871	0.127449	1.85657	0.206417
TC320806_6,TC321374_5	Harpin binding protein 1/ fibrillin-like	6	5	0.0852394	0.0574779	0.0713586		1	16	5	0.0227066	0.16805	0.0634357	0.0847306	1.18739	0.414566
TC320856_6	Putative fructose-bisphosphate aldolase	8	20	0.113653	0.229911	0.171782		0	10	2	0	0.105031	0.0253743	0.0434684	0.253044	0.0600793
TC338918_5,TC368929_5	Malate dehydrogenase cytoplasmic	2	3	0.0284131	0.0344867	0.0314499		0	12	3	0	0.126037	0.0380614	0.0546995	1.73926	0.331395
TC316651_5	Aspartyl protease-like protein	5	4	0.0710328	0.0459823	0.0585076		0	8	2	0	0.0840248	0.0253743	0.0364664	0.623276	0.278509
TC354811_5	pyruvate dehydrogenase subunit	2	6	0.0284131	0.0689734	0.0486933		3	0	10	0.0681199	0	0.126871	0.0649971	1.33483	0.382176
CO445785_4,TC336023_6,TC344227_6,TC365726_5,TC372031_4	Ubiquinol-cytochrome c reductase SU7	1	5	0.0142066	0.0574779	0.0358422		3	10	0	0.0681199	0.105031	0	0.057717	1.61031	0.322499
TC318632_5	peptidylprolyl isomerase (cyclophilin)	2	10	0.0284131	0.114956	0.0716844		2	16	10	0.0454133	0.16805	0.126871	0.113445	1.58256	0.257069
TC367542_6	Putative alanine aminotransferase	0	1	0	0.0114956	0.00574779		1	6	6	0.0227066	0.0630186	0.0761228	0.0539493	9.38611	0.0537151
TC323834_6	Palmitoyl-protein thioesterase	0	3	0	0.0344867	0.0172434		2	8	2	0.0454133	0.0840248	0.0253743	0.0516041	2.99269	0.136553
TC338668_4	Chloroplast 30S ribosomal protein S4	5	5	0.0710328	0.0574779	0.0642553		1	7	3	0.0227066	0.0735217	0.0380614	0.0447632	0.696646	0.201557
TC318483_6,TC358281_6	Triosephosphate isomerase	5	9	0.0710328	0.10346	0.0872465		2	23	5	0.0454133	0.241571	0.0634357	0.116807	1.33881	0.370757
TC330579_6	Gibberellin receptor GID1L2/ carboxyesterase	3	4	0.0426197	0.0459823	0.044301		0	3	1	0	0.0315093	0.0126871	0.0147321	0.332547	0.0443077
TC317260_6,TC337719_4,TC361575_5	Chloroplast ribosomal protein CL9	3	3	0.0426197	0.0344867	0.0385532		0	0	0	0	0	0	0	0	0.000524116
TC370160_5	ferredoxin--NADP+ reductase	3	10	0.0426197	0.114956	0.0787877		3	11	8	0.0681199	0.115534	0.101497	0.0950504	1.20641	0.325605
TC368060_4	Annexin 2	4	2	0.0568263	0.0229911	0.0399087		1	3	1	0.0227066	0.0315093	0.0126871	0.022301	0.558801	0.1548
TC367489_6	D-fructose-1 6-bisphosphatase	3	15	0.0426197	0.172434	0.107527		0	17	9	0	0.178553	0.114184	0.097579	0.907486	0.45607
TC356996_4	Plastidic aspartate aminotransferase	3	4	0.0426197	0.0459823	0.044301		0	7	2	0	0.0735217	0.0253743	0.0329653	0.744121	0.355706
DR816573_4	Abhydrolase 6	3	5	0.0426197	0.0574779	0.0500488		2	3	2	0.0454133	0.0315093	0.0253743	0.0340989	0.681314	0.0949479
TC316038_6	ATP synthase CF1 epsilon subunit	2	5	0.0284131	0.0574779	0.0429455		0	1	6	0	0.0105031	0.0761228	0.0288753	0.672371	0.347586
TC315953_5	Hexokinase 2	3	11	0.0426197	0.126451	0.0845355		0	10	2	0	0.105031	0.0253743	0.0434684	0.514203	0.241458
TC325117_5,TC348454_4,TC358695_6	Plastocyanin chloroplast precursor	1	4	0.0142066	0.0459823	0.0300944		2	0	3	0.0454133	0	0.0380614	0.0278249	0.924586	0.461629
TC356635_6	Chloroplast ribosomal protein L14	4	5	0.0568263	0.0574779	0.0571521		0	2	1	0	0.0210062	0.0126871	0.0112311	0.196513	0.0050475
2Data were obtained from two replicates for mesophyll and three replicates for bundle sheath samples. Proteins with the yellow background were analyzed further. Columns with the heading MS1/2 or BS 1/2/3 show the raw spectral ion counts per data set. MS1% etc show the percent of the spectral ion count. The columns AMS% and ABS% (green numbers) show the average of the MS% and BS% columns respectiv…
