# Supplementary material for: Comparative Proteomics of Chloroplasts Envelopes from Bundle Sheath and Mesophyll Chloroplasts Reveals Novel Membrane Proteins with a Possible Role in C4-Related Metabolite Fluxes and Development
Source: Front Plant Sci. 2013 Mar 28;4:65. doi: 10.3389/fpls.2013.00065 (PMC3610082; doi:10.3389/fpls.2013.00065)
Supplement: Supplementary Table S4 — Proteins with differential abundance that are depicted in Figure 2. [file 42937_Hoffmann-Benning_DataSheet4.XLSX]

## Sheet: alltcs_Query
Supplementary Table S4: Proteins with differential abundance that are depicted in Figure 2.
Access #	Protein name	Gene/protein ID	At homologue	Localization	TM regions	Known or predicted membrane-association	Average BS/MS	T-Test p-value		ln
TC349806_6	Phospholipase D	LOC100280155	At3g15730	cyt, cp	0	?	0.0345089	0.000125546	M	-3.36654
TC316517_6	ATPase D	LOC100283330	At3g58730	cp	0	X	0.116324	0.00267249	M	-2.15137
TC316028_5	ATPase subunit 1	YP_588408	At2g07698	cp, m	0	X	0.1695	0.00311042	M	-1.7749
TC315896_5	aldehyde dehydrogenase	NP_001105891	At1g23800	m, cp	0,2	X	0.17465	0.0169603	M	-1.74497
TC317266_5	Put ATP/GTP-binding protein; PPDK regulatory protein	LOC732785	At4g21210	cp	0		0.216235	0.00211497	M	-1.53139
TC330038_6	Put. hexose transporter	LOC100285573	AT4g35300	v/pm	12	X	0.255826	0.0621117	M	-1.36326
TC319178_6	Ptr-ToxA binding/ thylakoid formation prot. 1	LOC100193314	AT2G20890	cp	1	X	0.269549	0.0418585	M	-1.31101
TC317888_5	Hyp FD, put. PRA	LOC100282099	At3g13720	cp	4	X	0.306291	0.0888304	M	-1.18322
TC330579_6	Gibberellin receptor GID1L2/ carboxyesterase	LOC100283680	AT5G27320	cyt, cp	1	X	0.332547	0.0443077	M	-1.10098
TC345456_2	F-1-ATPase su 2	LOC542267	At5g08680	m	0	X	0.362888	0.000938346	M	-1.01366
TC318675_6	Dihydrolipoamide S-acetyltransferase	LOC541781	At1g54220	m, cp	0,1	X	0.374627	0.0207228	M	-0.981823
TC356405_4	putative FtsH2B	NM_001127249	At2g30950	cp/m	0/4	X	0.37628	0.0290222	M	-0.977423
TC331379_5	Cation-transporting ATPase	SORBIDRAFT_08g023070	At5g62670	pm	10	X	0.385295	0.086967	M	-0.953747
TC319724_6	Peptidase	LOC100278128	At2g25310	extr/v/cp/g	1	X	0.464201	0.00141178	M	-0.767437
TC316061_4	hypersensitive-induced response protein	ACN36935/ ACG28639	At5g62740	cytsk, cyt, cp	0	X	0.473185	0.0253045	M	-0.74827
TC325561_6	Put non-green plastid IE membrane prot.	LOC100193823	At2g38550	cp/m	4	X	0.496093	0.0730883	M	-0.700991
TC348484_6	Putative V- ATPase E	ACG31413	At1g64200	cyt, cp, v	0	X	0.517068	0.0254497	M	-0.659581
TC320865_6	unknown protein c; translocon beta protein	LOC100272685	At5g14030	cp	2	X	0.51736	0.0618768	M	-0.659017
TC316810_5	Pore-forming toxin-like protein Hfr-2, aerolysin, agglutinin	LOC100194135	no close homologue	cyt, cp	0	X	0.540608	0.00237003	M	-0.61506
TC340294_6	vATP synthase subunit G1	ACF83987	At4g23710	cp/v	4	X	0.548558	0.0222766	M	-0.600461
TC336271_1	V-ATPase B	LOC100286306	At1g20260	cyt/vac	0	X	0.549261	0.0374997	M	-0.599182
TC352080_2	V-type ATPase A	ACN34586	At1g78900	cp, cyt	0	X	0.566696	0.0038763	M	-0.567932
TC321961_5	Hyp 2; Ca binding	LOC100285177	At1g53210	cyt, m extr	11	X	0.568379	0.0362548	M	-0.564967
CB329463_6	Chalcone isomerase (Hyp f)	LOC100283211	At3g63170	cp, cyt	0	X	0.573076	0.0957555	M	-0.556738
TC317800_5	V-ATPase C	ACR36866	At3g28715	cyt	0	X	0.596031	0.0765532	M	-0.517462
TC343213_4	ATPase subunit 8-like	ACZ65561	NP_085508	cp, v, n, m	1	X	0.596192	0.083865	M	-0.517192
TC320634_6	Cytochrome c oxidase subunit 6b	LOC100272443	At1g22450	m	0	X	0.614583	0.0471698	M	-0.486812
TC316038_4	ATP synthase CF1 beta chain	NP_043032.1	AtCg00480	cp	0	X	0.674508	0.0760817	M	-0.393772
TC317313_5	ATPase1	NP_001105360	At5g62670	pm	9	X	0.676387	0.0616939	M	-0.39099
TC354958_5	Mep3	LOC100276525	At5g12470	cp	3,4	X	0.688786	0.184565	M	-0.372825
TC348969_5	ER-ass. Prot. (ER-aP)	LOC100283096	At3g10260	ER, cp, v	2,3	X	0.696102	0.265496	M	-0.36226
TC361054_3	PEP carboxylase	LOC100191762	At2g42600	cyt	0		0.707225	0.0576408	M	-0.346407
TC316029_4	ATP synthase CF1 alpha chain	ZemaCp020	AtCg00120	cp	0	X	0.707321	0.0590264	M	-0.346271
TC324954_5	Oxygen-evolving enhancer protein 3-1	ACG27417	At4g05180	cp, m	0.1	X	0.722376	0.0925421	M	-0.325209
TC337216_5	Plasma membrane intrinsic protein	ACG34679	At4g23400	PM/S	4,5	X	0.724137	0.0944298	M	-0.322774
TC319789_4	Lipocalin-1 (tmp-ind.)	LOC100272963	At5g58070	cyt, cp?	0	?	0.736799	0.0837922	M	-0.305441
TC351680_2	Uncharcterized membran protein (5TM)	LOC100283913	At1g78620	cp	5, 8	X	0.791432	0.382434		-0.233911
TC337274_4	Hyp E; NADH-ubiquinone oxidoreductase 21 kDa SU	LOC100275334	At4g16450.1	cyt, cp	2	X	0.799479	0.142238		-0.223795
	unknown protein d (UP-d)	LOC100192831	At5g13720	cp	4	X	1.05			0.0487902
TC319539_6	Mep 1/ LrgB-like protein	LOC100383166	At1g32080	cp	12	X	1.08527	0.37484		0.0818292
TC347419_6	PIC/TIC	LOC100273175	At2g15290	cp	3,4	X	1.19565	0.127446		0.178686
TC340018_4	unknown protein a (UP-a), lipid-transfer?	LOC100285818	At3g52230	cp/ ER/ M	0/1	X	1.40672	0.121626	BS?	0.341259
TC371413_1	NADH dehydrogenase 7	YP_588347	ArthMp043	m, perox, cp	0,1	X	1.54921	0.0172232	BS	0.437743
TC316199_6	Put cp TOC 86/159-like protein	SORBIDRAFT_09g004020	At4g02510	N/cp	0	X	1.55017	0.0665441	BS	0.438364
TC323503_6	small drug exporter	LOC100273825	At2g02590 At5g39950	cp	5,6	X	1.61742	0.0671602	BS	0.480832
TC338846_6	OMP 85; OEP75 / OEP80 like	LOC100191859	At5g19620	M/cp	0	X	1.62146	0.0478854	BS	0.483329
TC316548_5	Expressed protein	LOC100216885	At2g43950	cp	0	X	1.64068	0.00417321	BS	0.495113
TC321434_6	Plastidic dicarboxylate transporter 2 (malate)	ZmpDCT2	At5g64290	cp	12	X	1.67022	0.0650515	BS	0.512958
TC333123_6	TGD2-like protein	LOC100284791	At3g20320	cp	1	X	1.73851	0.0885683	BS	0.553028
TC326350_4	Chlorophyll a-b bindg prot.	ACF84895	At3g47470	cp	2	X	1.89769	0.00845447	BS	0.640636
TC363580_6	Tim17-like	LOC100193860	At5g24650	M	0	X	1.90254	0.000437327	BS	0.643192
TC364231_6	Voltage-dependent anion channel protein 1a,	NP_001105619	At3g01280	m	0	X	2.00278	0.0831054	BS	0.694537
TC316779_5	DiT1/ OMT	AB112936; ZmpOMT1	At5g12860	cp	13	X	2.12755	0.0927564	BS	0.754973
TC316396_5	Mitochondrial 2-oxoglutarate/malate translocator (DTC/OMT)	LOC100274318	At5g19760	m/cp	0	X	2.13401	0.000731741	BS	0.758003
TC363551_2	Stomatin-like protein	NP_001104970	At4g27585	m, cp	0	X	2.7584	0.0289419	BS	1.01465
TC317595_5	PutNADH-ubiquinone oxidoreductase 20 kDa SU	LOC100192583	AT5g11770	cp, m	0,1	X	2.86293	0.0148906	BS	1.05185
TC354315_5	Hexokinase 2	ACG44289	AT4g29130	cp	1	X?	2.924	0.000999525	BS	1.07295
TC342873_5	unknown protein (UP-f)	ACN31639/ LOC100277914	At5g23890	cp	0,1	X	3.08965	0.146368	BS	1.12806
TC352447_4	Tic110-like protein	LOC100273973	At1g06940	cp	0	X	3.37361	0.029606	BS	1.21598
TC331841_5	KEA2-like protein	LOC100217150	At4g00630	PM	9	X	3.5229	0.0311848	BS	1.25929
TC316098_5	Pheophorbide a oxygenase	AAC49676	At3g44880	cp	0/2	X	3.53212	0.0779627	BS	1.2619
TC316909_6	Plasma membrane integral protein ZmPIP2-3	NP_001105025	At2g37170	PM/S	5,6	X	3.74722	0.085421	BS	1.32102
TC370414_4	Fructose-bisphosphate aldolase (ALDP)	LOC100273196	At4g38970	cp	0		3.75588	0.00442606	BS	1.32332
TC346485_5	put. Ion channel protein	Os03g0163100	At5g43745	cp	3	X	4.38337	0.0732921	BS	1.47782
TC356481_4	Hyp prot	LOC100276764	At3g08640; At3g08630	cp	2,5	X	4.47209	0.0636179	BS	1.49786
CO464464_6	unknown protein e	LOC100276044	At4g26410	N/cyt	0		5.2999	0.00538285	BS	1.66769
TC353455_2	NADP-dependent malic enzyme (NADP-ME)	NP_001105313	At1g79750	cp	0,2	?	5.31595	0.044382	BS	1.67071
TC318698_4	Unknown-b; NADH-ubiquinone oxidoreductase B16.6	LOC100282030	At2g33220	cyt, cp	1	X	5.85518	0.0999373	BS	1.76733
TC367542_6	Putative alanine aminotransferase	LOC100501386	At1g70580	cyt, cp, perox	1	X	9.38611	0.0537151	BS	2.23923
TC344955_1	Hyp 3	LOC100192917	At5g24690	cp	4	X	13	0.156157	BS	2.56495
TC330125_6	Sedoheptulose-1 7-bisphosphatase	NP_001148402	AT3G55800	cp	1	X	14.7076	0.039742	BS	2.68836
TC315950_5	NADH dehydrogenase (ubiquinone) activity	LOC100282384	At5g08530	cp, m	0	X	15	0.033815	BS	2.70805
3Data were taken from table S3 with two and three biological replicates for mesophyll and bundle sheath samples, respectively. Proteins with the yellow background were analyzed further.
